# Supplementary material for: No Expression Divergence despite Transcriptional Interference between Nested Protein-Coding Genes in Mammals
Source: Genes (Basel). 2021 Sep 1;12(9):1381. doi: 10.3390/genes12091381 (PMC8467205; doi:10.3390/genes12091381)
Supplement: Supplementary file 1 [file genes-12-01381-s001.zip › SupplementaryTables.xlsx]

## Sheet: Table S1
Table S1. Nested protein-coding genes in human.
External gene	Internal gene	External gene coordinates	Internal gene coordinates	Nesting configuration	Expressed in tissues?	External tau	Internal tau	External highest expression	Internal highest expression
ENSG00000213366	ENSG00000134184	1:109668116-109708576(+)	1:109687874-109693295(+)	simple	yes	0.571429	0.755	colon	lung
ENSG00000198793	ENSG00000171819	1:11107485-11259409(-)	1:11189580-11195023(+)	simple	yes	0.908654	0.733333	testis	lung
ENSG00000163468	ENSG00000163467	1:156309199-156367846(-)	1:156339758-156346982(+)	simple	yes	0.697962	0.999756	testis	testis
ENSG00000163382	ENSG00000160818	1:156591805-156601743(+)	1:156595213-156601439(-)	simple	yes	0.495556	0.625	lung	spleen
ENSG00000177807	ENSG00000143315	1:159999420-160042532(-)	1:160030468-160031739(-)	simple	yes	0.928968	0.7	brain	testis
ENSG00000143224	ENSG00000158850	1:161166848-161177082(+)	1:161171816-161176060(-)	simple	yes	0.615385	0.580247	spleen	testis
ENSG00000180999	ENSG00000135845	1:172420886-172468594(+)	1:172441729-172442622(-)	simple	yes	0.999219	0.598765	testis	lung
ENSG00000183831	ENSG00000232113	1:173610145-173659418(-)	1:173635522-173637036(+)	simple	yes	0.979259	1	testis	testis
ENSG00000116191	ENSG00000116194	1:178776765-178916359(+)	1:178851129-178865776(-)	simple	yes	0.849462	0.849468	testis	colon
ENSG00000134371	ENSG00000162630	1:193122201-193250712(+)	1:193180294-193181562(-)	simple	yes	0.567568	0.719444	testis	lung
ENSG00000090273	ENSG00000131910	1:26911143-26946181(+)	1:26911845-26913940(-)	simple	yes	0.504545	0.947963	testis	liver
ENSG00000121904	ENSG00000176256	1:33519518-34165813(-)	1:33864192-33864752(+)	simple	yes	0.916667	1	brain	testis
ENSG00000163866	ENSG00000187513	1:34718392-34855977(-)	1:34794214-34795215(+)	complex	yes	0.487179	0.833333	lung	lung
ENSG00000116985	ENSG00000198754	1:39760419-39788485(-)	1:39769702-39771255(-)	simple	yes	0.796296	0.993548	brain	testis
ENSG00000196517	ENSG00000159214	1:43991609-44024277(-)	1:43991879-43996160(+)	simple	yes	0.87619	0.857576	brain	testis
ENSG00000186094	ENSG00000162373	1:48534173-50023796(-)	1:48727886-48776831(-)	simple	yes	0.691667	0.629825	brain	spleen
ENSG00000117862	ENSG00000198841	1:52020933-52055096(-)	1:52032697-52033761(-)	simple	yes	0.662393	0.5	lung	testis
ENSG00000162390	ENSG00000162391	1:54548310-54634729(+)	1:54609268-54623395(-)	simple	yes	0.6875	0.976754	kidney	kidney
ENSG00000116641	ENSG00000132855	1:62455414-62688264(-)	1:62597567-62604817(+)	simple	yes	0.800926	0.992569	testis	liver
ENSG00000137944	ENSG00000213516	1:88936183-88988350(-)	1:88982654-88983826(-)	simple	yes	0.539474	0.666667	brain	testis
ENSG00000055950	ENSG00000095539	10:100969857-100987443(-)	10:100972913-100984893(+)	simple	yes	0.532609	0.9375	testis	liver
ENSG00000150760	ENSG00000188916	10:126905518-127451427(+)	10:127137837-127176395(-)	simple	yes	0.537879	0.936111	testis	brain
ENSG00000151023	ENSG00000185875	10:24984370-25061148(-)	10:25023224-25025455(+)	simple	yes	0.851667	0.518519	lung	testis
ENSG00000107551	ENSG00000165507	10:44970203-44993329(+)	10:44977392-44978030(-)	simple	yes	0.67094	0.867601	spleen	lung
ENSG00000128815	ENSG00000165383	10:48709733-48982762(+)	10:48910237-48914155(-)	simple	yes	0.919608	0.974583	spleen	testis
ENSG00000185532	ENSG00000177613	10:50991379-52293900(+)	10:51697699-51699549(-)	simple	yes	0.645833	0.5	colon	spleen
ENSG00000183230	ENSG00000198739	10:65920330-67647513(-)	10:66926584-67097796(+)	simple	yes	0.783333	0.9125	testis	testis
ENSG00000107736	ENSG00000107738	10:71397189-71815278(+)	10:71751253-71773439(-)	complex	yes	0.841667	0.863095	testis	spleen
ENSG00000107736	ENSG00000214688	10:71397189-71815278(+)	10:71715936-71716337(-)	complex	yes	0.841667	0.85	testis	spleen
ENSG00000138134	ENSG00000107796	10:88901709-88973313(+)	10:88935223-88948930(-)	simple	yes	0.872222	0.801326	testis	colon
ENSG00000107798	ENSG00000119922	10:89214828-89412851(-)	10:89302124-89309056(+)	complex	yes	0.829072	0.870833	lung	lung
ENSG00000107798	ENSG00000204010	10:89214828-89412851(-)	10:89378136-89384738(+)	complex	yes	0.829072	0.966667	lung	spleen
ENSG00000107798	ENSG00000185745	10:89214828-89412851(-)	10:89392713-89403712(+)	complex	yes	0.829072	0.814815	lung	lung
ENSG00000107798	ENSG00000119917	10:89214828-89412851(-)	10:89328074-89377318(+)	complex	yes	0.829072	0.909091	lung	lung
ENSG00000186188	ENSG00000138207	10:93566721-93604088(+)	10:93592075-93601716(-)	simple	yes	0.947222	0.998247	lung	liver
ENSG00000241935	ENSG00000203942	10:97584704-97611659(+)	10:97589898-97590569(+)	simple	yes	0.848667	0.999425	kidney	testis
ENSG00000170962	ENSG00000170967	11:103909694-104163927(-)	11:104036823-104038013(+)	simple	yes	0.638889	1	testis	testis
ENSG00000255292	ENSG00000150782	11:112086908-112170527(+)	11:112143596-112155053(-)	simple	yes	0.983333	0.875	testis	lung
ENSG00000110328	ENSG00000254598	11:11271144-11621593(-)	11:11351944-11353119(-)	simple	yes	0.711538	0.833333	testis	testis
ENSG00000177951	ENSG00000177947	11:168958-207321(-)	11:197305-200033(+)	complex	yes	0.66358	1	testis	testis
ENSG00000134343	ENSG00000169550	11:26189177-26660444(+)	11:26561065-26567094(-)	simple	yes	0.845833	0.878261	testis	kidney
ENSG00000110079	ENSG00000214787	11:60186113-60318080(+)	11:60201543-60230055(-)	simple	yes	0.957763	0.866667	lung	spleen
ENSG00000162194	ENSG00000214756	11:62663129-62672219(-)	11:62665880-62667051(+)	complex	yes	0.711905	0.488889	testis	lung
ENSG00000162194	ENSG00000204922	11:62663129-62672219(-)	11:62671746-62672114(+)	complex	yes	0.711905	0.551282	testis	lung
ENSG00000234857	ENSG00000162188	11:62707247-62727156(-)	11:62708296-62708806(+)	simple	yes	0.7	0.985609	brain	brain
ENSG00000168569	ENSG00000185475	11:62772106-62791994(-)	11:62787432-62790047(+)	complex	yes	0.464286	0.659864	lung	lung
ENSG00000168569	ENSG00000162227	11:62772106-62791994(-)	11:62775784-62787296(+)	complex	yes	0.464286	0.484848	lung	spleen
ENSG00000133315	ENSG00000126500	11:63998656-64165994(-)	11:64116268-64118292(+)	simple	yes	0.631579	0.977451	kidney	brain
ENSG00000173599	ENSG00000173621	11:66848899-66872159(-)	11:66857745-66860371(+)	simple	yes	0.857895	0.686667	liver	testis
ENSG00000149357	ENSG00000184154	11:72086409-72103224(-)	11:72088353-72096762(+)	simple	yes	0.726776	0.934109	lung	testis
ENSG00000198431	ENSG00000255150	12:104215803-104348421(+)	12:104303935-104304936(+)	simple	yes	0.433862	0.98011	brain	testis
ENSG00000084444	ENSG00000111305	12:13044404-13141485(+)	12:13084901-13103512(-)	simple	yes	0.654762	0.998685	brain	testis
ENSG00000151062	ENSG00000166159	12:1793655-1918473(-)	12:1828149-1834721(+)	simple	yes	0.703333	0.988889	testis	brain
ENSG00000134283	ENSG00000139168	12:42238628-42459366(+)	12:42313067-42324102(-)	simple	yes	0.565217	0.517799	testis	testis
ENSG00000139537	ENSG00000134285	12:48904337-48931477(+)	12:48921984-48925428(-)	simple	yes	0.978869	0.730702	testis	liver
ENSG00000183283	ENSG00000170545	12:51238908-51270744(+)	12:51245941-51269278(-)	simple	yes	0.64386	0.780303	lung	lung
ENSG00000180881	ENSG00000173401	12:75276243-75390870(-)	12:75334729-75370176(+)	simple	yes	0.527778	1	testis	testis
ENSG00000185046	ENSG00000180219	12:98735560-99984237(-)	12:99648175-99649398(+)	simple	yes	0.864103	1	brain	testis
ENSG00000172915	ENSG00000180660	13:34942821-35670991(+)	13:35475059-35476138(-)	simple	yes	0.738889	0.891667	brain	colon
ENSG00000188342	ENSG00000180332	13:45120656-45283561(+)	13:45193788-45194567(-)	simple	yes	0.452381	0.84	lung	brain
ENSG00000139687	ENSG00000139679	13:48303913-48480071(+)	13:48411389-48412423(-)	simple	yes	0.576087	0.688272	lung	lung
ENSG00000253710	ENSG00000253797	13:52012419-52053701(+)	13:52028805-52031105(+)	simple	yes	0.708333	0.398148	testis	spleen
ENSG00000134882	ENSG00000169508	13:99200909-99385335(+)	13:99295060-99296145(-)	complex	yes	0.635897	0.849003	testis	spleen
ENSG00000134882	ENSG00000125245	13:99200909-99385335(+)	13:99254877-99255872(-)	complex	yes	0.635897	0.833333	testis	spleen
ENSG00000185024	ENSG00000184887	14:105209496-105300629(-)	14:105248712-105250672(+)	simple	yes	0.416667	0.726054	brain	testis
ENSG00000165795	ENSG00000179636	14:21016879-21070851(-)	14:21030582-21035823(+)	complex	yes	0.683575	0.994991	brain	testis
ENSG00000165795	ENSG00000206150	14:21016879-21070851(-)	14:21033818-21034288(-)	complex	yes	0.683575	0.9	brain	liver
ENSG00000179636	ENSG00000206150	14:21030582-21035823(+)	14:21033818-21034288(-)	simple	yes	0.994991	0.9	testis	liver
ENSG00000100504	ENSG00000131969	14:50858089-50944403(-)	14:50872175-50904366(+)	simple	yes	0.728175	0.65	liver	testis
ENSG00000126773	ENSG00000100612	14:60107639-60168748(+)	14:60144854-60165309(-)	simple	yes	0.595238	0.563406	testis	lung
ENSG00000089775	ENSG00000179841	14:64449551-64490533(-)	14:64468395-64469678(+)	simple	yes	0.666667	0.761111	spleen	lung
ENSG00000258289	ENSG00000176153	14:64914496-64943412(+)	14:64939488-64942726(-)	simple	yes	0.651515	0.938998	lung	liver
ENSG00000125954	ENSG00000176153	14:64914496-65061312(+)	14:64939488-64942726(-)	complex	yes	0.966667	0.938998	brain	liver
ENSG00000125954	ENSG00000139998	14:64914496-65061312(+)	14:64948354-64972852(-)	complex	yes	0.966667	0.559524	brain	brain
ENSG00000187105	ENSG00000170468	14:73478606-73523152(-)	14:73491018-73492943(+)	simple	yes	0.992063	0.777778	testis	testis
ENSG00000119686	ENSG00000133935	14:75578973-75663088(+)	14:75651555-75657502(-)	simple	yes	0.738158	0.819355	testis	testis
ENSG00000104059	ENSG00000185115	15:29123339-29570723(-)	15:29268791-29269705(-)	simple	yes	0.783333	0.642512	testis	testis
ENSG00000104129	ENSG00000188277	15:40767940-40807446(-)	15:40770496-40771023(+)	simple	yes	0.4	0.7	spleen	liver
ENSG00000140264	ENSG00000184716	15:43792377-43800501(+)	15:43795000-43799986(-)	simple	yes	0.714004	0.983333	lung	testis
ENSG00000185634	ENSG00000255302	15:48825971-48963015(-)	15:48878177-48878740(+)	simple	yes	0.974691	0.461652	testis	lung
ENSG00000166262	ENSG00000140285	15:49328568-49615171(-)	15:49424298-49484504(+)	simple	yes	0.821212	0.776667	testis	lung
ENSG00000128918	ENSG00000103569	15:57955197-58279203(-)	15:58138566-58184135(+)	simple	yes	0.976818	0.861928	testis	liver
ENSG00000157483	ENSG00000171989	15:59136685-59372500(-)	15:59206941-59208086(+)	simple	yes	0.393939	0.999765	testis	testis
ENSG00000137821	ENSG00000129028	15:70873206-71049612(+)	15:70882454-70892272(-)	simple	yes	0.748611	0.611111	testis	brain
ENSG00000259332	ENSG00000180953	15:79845210-79923490(-)	15:79898931-79907673(-)	simple	yes	0.516667	0.865942	testis	spleen
ENSG00000169609	ENSG00000169612	15:82988640-83011607(-)	15:82989019-82990067(+)	simple	yes	0.52381	0.571795	spleen	lung
ENSG00000179889	ENSG00000157045	16:14974730-15138976(+)	16:15038031-15055971(-)	complex	yes	0.790881	0.634615	testis	lung
ENSG00000179889	ENSG00000085721	16:14974730-15138976(+)	16:15060168-15094233(-)	complex	yes	0.790881	0.489796	testis	testis
ENSG00000187535	ENSG00000131634	16:1510944-1607266(-)	16:1534276-1555026(+)	simple	yes	0.918919	0.849462	testis	lung
ENSG00000197006	ENSG00000140749	16:21597256-21655432(+)	16:21641534-21652598(-)	simple	yes	0.528986	0.88685	brain	lung
ENSG00000127564	ENSG00000162073	16:2968317-2979657(-)	16:2969675-2971948(+)	simple	yes	0.94359	0.957483	testis	brain
ENSG00000217930	ENSG00000126603	16:4331676-4351234(-)	16:4332281-4337524(+)	simple	yes	0.6	0.581818	spleen	kidney
ENSG00000262246	ENSG00000168140	16:4355112-4416883(-)	16:4380878-4382899(+)	simple	yes	0.836364	0.623457	spleen	kidney
ENSG00000125124	ENSG00000102891	16:56484761-56570716(-)	16:56565129-56568932(+)	simple	yes	0.53125	1	testis	testis
ENSG00000213380	ENSG00000258429	16:69323583-69339552(-)	16:69329022-69330570(-)	simple	yes	0.622807	0.55	testis	kidney
ENSG00000260643	ENSG00000166455	16:81054018-81096278(-)	16:81054071-81063955(-)	simple	yes	0.87	0.905952	testis	testis
ENSG00000187824	ENSG00000170222	17:10699192-10729851(-)	17:10704927-10711144(+)	simple	yes	0.783333	0.634615	liver	spleen
ENSG00000154025	ENSG00000188522	17:18952206-19020431(+)	17:18971359-19004041(-)	simple	yes	0.975	0.5	kidney	liver
ENSG00000196712	ENSG00000126860	17:31095310-31378931(+)	17:31318303-31320431(-)	complex	yes	0.743056	0.867544	testis	lung
ENSG00000196712	ENSG00000126861	17:31095310-31378931(+)	17:31295009-31296331(-)	complex	yes	0.743056	0.920455	testis	brain
ENSG00000196712	ENSG00000265118	17:31095310-31378931(+)	17:31305611-31318785(-)	complex	yes	0.743056	0.866667	testis	lung
ENSG00000196712	ENSG00000185862	17:31095310-31378931(+)	17:31304263-31305609(-)	complex	yes	0.743056	0.849627	testis	spleen
ENSG00000271447	ENSG00000270806	17:35756415-35795377(-)	17:35760942-35764618(+)	simple	yes	0.812602	0.998837	testis	testis
ENSG00000278540	ENSG00000278505	17:37087053-37406299(-)	17:37376093-37391724(+)	simple	yes	0.722222	1	testis	testis
ENSG00000083457	ENSG00000177602	17:3714847-3801144(-)	17:3723936-3726332(+)	simple	yes	0.675926	0.951613	lung	testis
ENSG00000187595	ENSG00000267221	17:42026897-42063056(-)	17:42039705-42043376(-)	simple	yes	0.976667	0.777778	testis	testis
ENSG00000108556	ENSG00000205710	17:4898736-4903063(-)	17:4899763-4900533(+)	simple	yes	0.583333	0.658333	liver	brain
ENSG00000167107	ENSG00000136457	17:50426262-50474552(+)	17:50465298-50468813(-)	simple	yes	0.740196	0.87963	kidney	liver
ENSG00000172794	ENSG00000186074	17:74671587-74745411(+)	17:74695096-74712866(-)	simple	yes	0.85	0.887857	spleen	lung
ENSG00000108469	ENSG00000204323	17:75627084-75666557(-)	17:75640202-75640897(+)	complex	yes	0.680556	0.816667	testis	kidney
ENSG00000108469	ENSG00000259120	17:75627084-75666557(-)	17:75647377-75647565(+)	complex	yes	0.680556	0.807143	testis	testis
ENSG00000129255	ENSG00000129194	17:7583863-7592472(+)	17:7588378-7589676(-)	simple	yes	0.351449	0.775	lung	colon
ENSG00000183011	ENSG00000182224	17:7856731-7866493(-)	17:7858135-7859612(+)	simple	yes	0.573446	0.838889	lung	testis
ENSG00000035862	ENSG00000178404	17:78855667-78925088(-)	17:78890638-78901828(-)	simple	yes	0.696078	0.999653	testis	testis
ENSG00000141556	ENSG00000141579	17:82752194-82942463(+)	17:82830142-82832454(-)	simple	yes	0.522222	0.958333	spleen	lung
ENSG00000141404	ENSG00000255112	18:11689564-11881135(+)	18:11851512-11852111(+)	simple	yes	0.811667	0.457447	testis	lung
ENSG00000141441	ENSG00000141434	18:32136416-32470428(-)	18:32190071-32220245(+)	simple	yes	0.515152	0.9	testis	testis
ENSG00000167216	ENSG00000206181	18:46946873-47101005(+)	18:47033003-47035264(-)	complex	yes	0.910317	1	testis	testis
ENSG00000130158	ENSG00000130173	19:11199318-11262440(-)	19:11239638-11241687(+)	simple	yes	0.583333	0.998198	spleen	liver
ENSG00000161091	ENSG00000183397	19:3538755-3573584(-)	19:3539178-3544010(+)	simple	yes	0.422222	0.91773	spleen	testis
ENSG00000196357	ENSG00000167635	19:36182466-36245530(-)	19:36236441-36237319(+)	simple	yes	0.833333	0.644309	testis	spleen
ENSG00000142046	ENSG00000123810	19:41354174-41383904(+)	19:41354700-41363519(-)	simple	yes	0.786508	0.640909	spleen	lung
ENSG00000076928	ENSG00000268041	19:41884468-41929743(+)	19:41908228-41912919(-)	simple	yes	0.90681	0.919444	spleen	spleen
ENSG00000131116	ENSG00000226763	19:43607617-43614304(-)	19:43612122-43614269(+)	simple	yes	0.669271	0.993939	brain	testis
ENSG00000159917	ENSG00000159915	19:44234862-44304907(-)	19:44260085-44274673(+)	simple	yes	0.611111	0.966228	spleen	testis
ENSG00000074842	ENSG00000185361	19:4641583-4670334(-)	19:4651870-4652430(+)	simple	yes	0.633333	0.575	lung	spleen
ENSG00000105523	ENSG00000177202	19:48601109-48613372(-)	19:48606979-48607353(+)	simple	yes	0.869048	0.999823	colon	testis
ENSG00000170889	ENSG00000204577	19:54201185-54231754(+)	19:54217093-54222976(-)	simple	yes	0.698055	0.888462	lung	spleen
ENSG00000204519	ENSG00000179909	19:57682164-57717186(+)	19:57701635-57708971(-)	simple	yes	0.75641	0.790476	testis	spleen
ENSG00000083828	ENSG00000178935	19:57769843-57819603(+)	19:57803988-57814743(-)	simple	yes	0.692982	0.745098	spleen	lung
ENSG00000072163	ENSG00000144230	2:127639281-127675024(-)	2:127650012-127651755(+)	simple	yes	0.751961	0.977778	colon	brain
ENSG00000115762	ENSG00000188219	2:131120942-131353526(+)	2:131218403-131264683(+)	simple	yes	0.471193	1	lung	testis
ENSG00000173272	ENSG00000075886	2:131470316-131492376(-)	2:131476200-131482848(+)	simple	yes	0.4	0.999953	brain	testis
ENSG00000018510	ENSG00000196659	2:177392790-177566882(+)	2:177550766-177552763(-)	simple	yes	0.484375	0.818182	lung	testis
ENSG00000127838	ENSG00000135926	2:218270536-218344981(+)	2:218275475-218282141(-)	simple	yes	0.422222	0.769333	liver	lung
ENSG00000173692	ENSG00000135914	2:231057026-231172591(+)	2:231108517-231123764(-)	simple	yes	0.473333	0.875641	testis	colon
ENSG00000204120	ENSG00000115474	2:232735198-232856860(+)	2:232768191-232771362(-)	simple	yes	0.855346	0.908333	testis	kidney
ENSG00000243147	ENSG00000171174	2:27771778-27894578(+)	2:27781615-27890345(-)	simple	yes	0.614219	0.666667	lung	testis
ENSG00000152527	ENSG00000223658	2:43644674-43765598(+)	2:43675375-43676322(-)	simple	yes	0.5	0.923333	lung	testis
ENSG00000095002	ENSG00000184261	2:47403192-47632806(+)	2:47520907-47570331(-)	simple	yes	0.704082	0.966667	brain	brain
ENSG00000170634	ENSG00000178021	2:53973749-54304802(+)	2:54254919-54256151(-)	simple	yes	0.52381	0.999593	brain	testis
ENSG00000066032	ENSG00000162951	2:79651557-80647872(+)	2:80302251-80303819(-)	simple	yes	0.821111	0.783333	brain	brain
ENSG00000241962	ENSG00000144182	2:99147468-99195705(+)	2:99161958-99163079(+)	complex	yes	0.811111	0.648148	kidney	spleen
ENSG00000241962	ENSG00000158411	2:99147468-99195705(+)	2:99169375-99180981(-)	complex	yes	0.811111	0.789855	kidney	spleen
ENSG00000241962	ENSG00000273045	2:99147468-99195705(+)	2:99150559-99150834(+)	complex	yes	0.811111	0.853846	kidney	brain
ENSG00000125818	ENSG00000125895	20:1118774-1186481(+)	20:1180848-1183801(-)	simple	yes	0.707989	0.875	testis	lung
ENSG00000172264	ENSG00000125848	20:13995764-16049876(+)	20:14325557-14327506(-)	simple	yes	0.911728	0.881915	lung	lung
ENSG00000101294	ENSG00000101898	20:31514552-31577621(+)	20:31547504-31548049(+)	simple	yes	0.371212	0.651515	liver	brain
ENSG00000125967	ENSG00000149609	20:33657829-33674352(-)	20:33662346-33663867(+)	complex	yes	0.607843	0.996078	testis	testis
ENSG00000265590	ENSG00000242220	21:32567978-32612243(-)	21:32574656-32584304(-)	simple	yes	0.844444	0.990317	brain	testis
ENSG00000159128	ENSG00000142188	21:33403544-33478803(+)	21:33450818-33468885(-)	simple	yes	0.725904	0.607018	lung	lung
ENSG00000243927	ENSG00000198743	21:34073701-34142600(+)	21:34095199-34097355(+)	simple	yes	0.46	0.771429	kidney	testis
ENSG00000160207	ENSG00000234289	21:43529754-43658096(-)	21:43565239-43565619(+)	simple	yes	0.994048	0.507143	testis	testis
ENSG00000242259	ENSG00000185608	22:19408570-19447688(-)	22:19432555-19435962(+)	simple	yes	0.385965	0.513333	lung	lung
ENSG00000241973	ENSG00000099937	22:20708047-20858725(-)	22:20779313-20787066(+)	simple	yes	0.812121	0.997571	testis	liver
ENSG00000100218	ENSG00000128266	22:23059462-23140420(-)	22:23095696-23123431(+)	simple	yes	0.96	0.878495	testis	brain
ENSG00000100036	ENSG00000167065	22:30636451-30665557(+)	22:30663437-30664003(-)	simple	yes	0.956944	0.915152	testis	testis
ENSG00000185721	ENSG00000184708	22:31399684-31530634(+)	22:31439880-31488718(-)	simple	yes	0.907213	0.907407	testis	testis
ENSG00000185666	ENSG00000100234	22:32513692-33006662(-)	22:32802002-32859377(+)	simple	yes	0.9	0.753333	testis	testis
ENSG00000100351	ENSG00000225528	22:39947107-39971084(+)	22:39964375-39964569(+)	simple	yes	0.797619	0.933333	spleen	spleen
ENSG00000196236	ENSG00000172404	22:40857182-40926435(+)	22:40861065-40861994(-)	simple	yes	0.775	0.996667	testis	testis
ENSG00000153283	ENSG00000177494	3:111542249-111649806(+)	3:111593545-111594201(-)	simple	yes	0.848889	0.960526	spleen	lung
ENSG00000157152	ENSG00000157150	3:12004552-12190625(+)	3:12153515-12158840(-)	simple	yes	0.881061	0.693939	brain	lung
ENSG00000144712	ENSG00000144713	3:12796721-12871758(+)	3:12836094-12840237(-)	simple	yes	0.908046	0.609477	testis	lung
ENSG00000240303	ENSG00000129048	3:132558971-132659751(-)	3:132600398-132601450(+)	simple	yes	0.829167	0.930833	liver	lung
ENSG00000144893	ENSG00000181631	3:151086927-151432804(+)	3:151327991-151329528(-)	complex	yes	0.955	0.909123	testis	spleen
ENSG00000144893	ENSG00000174946	3:151086927-151432804(+)	3:151198427-151199386(-)	complex	yes	0.955	0.834259	testis	spleen
ENSG00000144893	ENSG00000174944	3:151086927-151432804(+)	3:151213300-151214316(-)	complex	yes	0.955	0.806061	testis	colon
ENSG00000144893	ENSG00000138271	3:151086927-151432804(+)	3:151294169-151300100(-)	complex	yes	0.955	0.983333	testis	lung
ENSG00000144893	ENSG00000169313	3:151086927-151432804(+)	3:151337817-151338845(-)	complex	yes	0.955	0.769048	testis	lung
ENSG00000197415	ENSG00000163661	3:157261134-157495349(-)	3:157436934-157442979(+)	simple	yes	0.937234	0.859259	lung	spleen
ENSG00000168827	ENSG00000079257	3:158644635-158691467(+)	3:158646099-158672478(-)	simple	yes	0.619658	0.878788	testis	lung
ENSG00000053524	ENSG00000176597	3:183179380-183427977(-)	3:183269799-183270935(+)	simple	yes	0.716667	0.817391	brain	lung
ENSG00000170266	ENSG00000188167	3:32997045-33097085(-)	3:33092834-33094195(-)	simple	yes	0.679245	0.791667	lung	spleen
ENSG00000144455	ENSG00000170364	3:3827420-4467245(-)	3:4303371-4317246(+)	complex	yes	0.650794	0.435897	lung	lung
ENSG00000144455	ENSG00000175928	3:3827420-4467245(-)	3:3844642-3846792(+)	complex	yes	0.650794	0.901282	lung	testis
ENSG00000180432	ENSG00000144648	3:42856328-42875816(-)	3:42864503-42865657(+)	simple	yes	0.998372	0.833333	liver	liver
ENSG00000163818	ENSG00000173585	3:45826314-45913146(-)	3:45894934-45901898(+)	simple	yes	0.863426	0.875	testis	spleen
ENSG00000163820	ENSG00000172215	3:45921765-45984910(-)	3:45946482-45947510(+)	simple	yes	0.526316	0.809524	colon	lung
ENSG00000157445	ENSG00000144771	3:54122714-55074206(+)	3:54918459-54927911(-)	simple	yes	0.748333	0.998148	testis	spleen
ENSG00000163605	ENSG00000255423	3:72997038-73065722(+)	3:73062082-73062900(+)	simple	yes	0.564327	0.6875	testis	testis
ENSG00000169379	ENSG00000178750	3:93980424-94053263(+)	3:94014385-94015269(-)	simple	yes	0.583333	0.885833	lung	lung
ENSG00000114026	ENSG00000134072	3:9750287-9787731(+)	3:9757517-9767749(-)	simple	yes	0.2	0.675926	kidney	testis
ENSG00000214021	ENSG00000156990	3:9810007-9854621(+)	3:9838016-9844014(-)	simple	yes	0.769298	0.798611	testis	testis
ENSG00000184220	ENSG00000168386	3:99817980-100178388(+)	3:99830414-99931020(-)	simple	yes	0.571429	0.638889	testis	colon
ENSG00000198589	ENSG00000181541	4:150265722-151014642(-)	4:150583030-150584109(+)	simple	yes	0.698925	0.998851	brain	colon
ENSG00000109686	ENSG00000189099	4:151122091-151325352(-)	4:151277173-151291453(+)	simple	yes	0.699454	0.972222	lung	testis
ENSG00000109466	ENSG00000229894	4:165207877-165322060(+)	4:165277984-165279645(-)	simple	yes	0.59434	0.997549	spleen	testis
ENSG00000065882	ENSG00000250254	4:37902096-38137335(+)	4:37960435-37961010(+)	simple	yes	0.651961	0.916667	testis	spleen
ENSG00000184985	ENSG00000178597	4:7192647-7740264(+)	4:7433314-7434879(-)	simple	yes	0.839583	0.99881	brain	testis
ENSG00000138641	ENSG00000177432	4:88605824-88706960(+)	4:88697206-88697754(-)	simple	yes	0.5	0.522727	spleen	testis
ENSG00000171444	ENSG00000212122	5:113027302-113488414(-)	5:113433736-113434839(-)	simple	yes	0.615385	1	liver	testis
ENSG00000072682	ENSG00000131435	5:132193010-132295255(-)	5:132257735-132272229(+)	simple	yes	0.520833	0.816667	testis	colon
ENSG00000044115	ENSG00000146006	5:138781925-138934089(+)	5:138873010-138874911(-)	simple	yes	0.485019	0.93	lung	brain
ENSG00000213523	ENSG00000243056	5:140537575-140557452(-)	5:140547738-140549262(+)	simple	yes	0.570707	0.775	testis	lung
ENSG00000204967	ENSG00000248383	5:140807188-141010236(+)	5:140926893-141009937(+)	complex	yes	0.970833	0.8	brain	testis
ENSG00000204967	ENSG00000243232	5:140807188-141010236(+)	5:140966767-141009937(+)	complex	yes	0.970833	0.945833	brain	testis
ENSG00000249158	ENSG00000248383	5:140869104-141010236(+)	5:140926893-141009937(+)	complex	yes	0.988889	0.8	brain	testis
ENSG00000249158	ENSG00000243232	5:140869104-141010236(+)	5:140966767-141009937(+)	complex	yes	0.988889	0.945833	brain	testis
ENSG00000055163	ENSG00000172568	5:157285362-157393000(+)	5:157342862-157343536(-)	complex	yes	0.67029	0.888889	brain	brain
ENSG00000134516	ENSG00000204767	5:169637327-170082858(+)	5:169864273-169883898(-)	simple	yes	0.885333	0.783333	spleen	brain
ENSG00000182132	ENSG00000145936	5:170353877-170735806(+)	5:170378704-170385447(-)	simple	yes	0.802381	0.959314	brain	colon
ENSG00000175414	ENSG00000048162	5:176365564-176401752(+)	5:176383964-176388539(-)	complex	yes	0.65	0.633333	spleen	spleen
ENSG00000175414	ENSG00000146066	5:176365564-176401752(+)	5:176388820-176389497(+)	complex	yes	0.65	0.538522	spleen	lung
ENSG00000113638	ENSG00000171522	5:40513060-40747018(-)	5:40680994-40692378(+)	simple	yes	0.474359	0.770588	testis	lung
ENSG00000213949	ENSG00000152684	5:52788354-52952451(+)	5:52800395-52801840(+)	simple	yes	0.789474	0.460784	spleen	spleen
ENSG00000164287	ENSG00000164294	5:55114218-55173000(-)	5:55160193-55164218(+)	simple	yes	0.9375	0.6	testis	testis
ENSG00000086200	ENSG00000186105	5:62419014-62627318(+)	5:62579439-62581307(+)	simple	yes	0.80303	0.859524	testis	spleen
ENSG00000113597	ENSG00000253251	5:65625061-65664611(+)	5:65629588-65630340(+)	simple	yes	0.458333	0.592593	lung	lung
ENSG00000085231	ENSG00000273841	5:69352061-69369675(-)	5:69364943-69365737(-)	simple	yes	0.267677	0.809735	lung	testis
ENSG00000145703	ENSG00000164220	5:76403546-76707313(+)	5:76617582-76623230(-)	simple	yes	0.74375	0.894444	liver	colon
ENSG00000113391	ENSG00000248483	5:93620987-94074751(-)	5:93740577-93741563(-)	simple	yes	0.742138	0.986111	brain	testis
ENSG00000164292	ENSG00000173221	5:95730877-95824021(+)	5:95816513-95822662(-)	simple	yes	0.606322	0.753086	brain	lung
ENSG00000057663	ENSG00000057657	6:106046821-106316208(-)	6:106086554-106107486(+)	simple	yes	0.644809	0.762121	lung	spleen
ENSG00000224531	ENSG00000244476	6:11094314-11134602(+)	6:11103694-11105310(-)	simple	yes	0.579365	0.85	brain	lung
ENSG00000178425	ENSG00000123500	6:116100931-116244024(+)	6:116120073-116125492(-)	simple	yes	0.551724	0.938889	lung	spleen
ENSG00000173626	ENSG00000178033	6:116496954-116545514(-)	6:116511697-116515989(+)	simple	yes	0.938889	0.554167	spleen	spleen
ENSG00000111860	ENSG00000198523	6:118465405-118652781(-)	6:118558922-118559080(+)	simple	yes	0.833333	0.896208	testis	colon
ENSG00000111877	ENSG00000111875	6:118814824-118931723(-)	6:118894414-118907614(+)	simple	yes	0.642857	0.527273	testis	lung
ENSG00000154269	ENSG00000236761	6:131637385-131746956(+)	6:131708684-131711017(-)	complex	yes	0.719444	1	testis	testis
ENSG00000124596	ENSG00000124701	6:41052277-41071634(-)	6:41053348-41061871(+)	simple	yes	0.614286	0.981944	testis	testis
ENSG00000178233	ENSG00000146221	6:44270743-44307035(+)	6:44280181-44287825(-)	simple	yes	0.988889	0.993961	brain	testis
ENSG00000111850	ENSG00000203872	6:87337032-87371634(+)	6:87345100-87365396(+)	simple	yes	0.291667	0.738095	brain	spleen
ENSG00000168255	ENSG00000205238	7:102541539-102572521(-)	7:102553256-102561175(+)	simple	yes	0.764815	0.983333	spleen	testis
ENSG00000161040	ENSG00000128606	7:102813342-103074770(-)	7:102933914-102944607(+)	simple	yes	0.983333	0.787879	testis	testis
ENSG00000164597	ENSG00000172209	7:107203516-107563896(-)	7:107474061-107475362(+)	simple	yes	0.594203	0.983333	testis	brain
ENSG00000184903	ENSG00000173114	7:110663602-111521447(-)	7:111122773-111124899(+)	simple	yes	0.5	0.735	kidney	testis
ENSG00000081803	ENSG00000235631	7:122320165-122886337(-)	7:122701833-122702750(-)	complex	yes	0.621212	0.997945	brain	testis
ENSG00000081803	ENSG00000188050	7:122320165-122886337(-)	7:122697788-122698918(-)	complex	yes	0.621212	0.998913	brain	testis
ENSG00000197157	ENSG00000128594	7:127652374-128092058(+)	7:128028679-128030640(-)	simple	yes	0.639241	0.7	testis	testis
ENSG00000157927	ENSG00000218823	7:4799378-4878139(-)	7:4859897-4861810(-)	simple	yes	0.907407	1	testis	testis
ENSG00000086232	ENSG00000157999	7:6023741-6059083(-)	7:6031376-6036386(+)	simple	yes	0.665323	0.995402	brain	testis
ENSG00000135205	ENSG00000127951	7:77167669-77294866(+)	7:77196279-77199793(-)	simple	yes	0.75641	0.617424	testis	spleen
ENSG00000198556	ENSG00000160908	7:99476457-99503587(+)	7:99493529-99500093(-)	simple	yes	0.595238	0.62963	spleen	spleen
ENSG00000146540	ENSG00000164849	7:997625-1127385(-)	7:1057516-1058517(+)	complex	yes	0.525	0.815789	lung	lung
ENSG00000146540	ENSG00000164850	7:997625-1127385(-)	7:1091729-1093701(+)	complex	yes	0.525	0.809524	lung	lung
ENSG00000259305	ENSG00000165156	8:123226473-123267293(-)	8:123253325-123255946(-)	simple	yes	0.694444	0.285714	spleen	lung
ENSG00000042832	ENSG00000155926	8:132867001-133134794(+)	8:133038524-133102563(-)	simple	yes	0.95	0.833333	testis	spleen
ENSG00000261236	ENSG00000260428	8:144262164-144291370(-)	8:144266614-144268142(+)	simple	yes	0.614035	0.733333	spleen	colon
ENSG00000197265	ENSG00000253457	8:30578921-30653598(-)	8:30645310-30645597(+)	simple	yes	0.518519	0.866667	testis	kidney
ENSG00000147316	ENSG00000091879	8:6406668-6643049(+)	8:6503101-6562934(-)	simple	yes	0.607143	0.938667	testis	brain
ENSG00000198785	ENSG00000188386	9:101573174-101737979(-)	9:101594409-101594921(-)	simple	yes	0.716667	1	testis	testis
ENSG00000148219	ENSG00000119401	9:116425590-117414938(-)	9:116697743-116699704(+)	simple	yes	0.905128	0.558824	testis	testis
ENSG00000136828	ENSG00000136859	9:126962290-127218769(+)	9:127088939-127108731(-)	simple	yes	0.74375	0.675439	testis	spleen
ENSG00000187024	ENSG00000160401	9:127690750-127715639(-)	9:127707032-127713905(+)	simple	yes	0.338889	0.975	kidney	testis
ENSG00000096872	ENSG00000184434	9:26961968-27062736(+)	9:26995521-26999694(-)	simple	yes	0.598765	0.948246	testis	kidney
ENSG00000106686	ENSG00000205808	9:4604180-4666250(-)	9:4662376-4663263(+)	simple	yes	0.931481	0.393939	testis	spleen
ENSG00000188312	ENSG00000106823	9:92325999-92613149(+)	9:92494083-92522866(-)	complex	yes	0.79	0.760215	brain	testis
ENSG00000188312	ENSG00000106819	9:92325999-92613149(+)	9:92457288-92474897(-)	complex	yes	0.79	0.639506	brain	colon
ENSG00000188312	ENSG00000106809	9:92325999-92613149(+)	9:92385620-92404675(-)	complex	yes	0.79	0.771069	brain	colon
ENSG00000188312	ENSG00000127083	9:92325999-92613149(+)	9:92415152-92417558(-)	complex	yes	0.79	0.910476	brain	lung
ENSG00000257529	ENSG00000102393	X:101391044-101411992(+)	X:101397809-101407903(-)	simple	yes	0.833333	0.745763	lung	lung
ENSG00000189108	ENSG00000268629	X:104658914-105767661(+)	X:105218964-105220397(-)	simple	yes	0.866667	1	testis	testis
ENSG00000133131	ENSG00000165376	X:106815783-106999969(-)	X:106928229-106928921(+)	complex	yes	0.82906	0.823232	testis	kidney
ENSG00000133131	ENSG00000147223	X:106815783-106999969(-)	X:106900749-106903287(-)	complex	yes	0.82906	0.8	testis	kidney
ENSG00000130224	ENSG00000175718	X:115113216-115234041(-)	X:115189442-115192645(+)	simple	yes	0.638462	1	colon	testis
ENSG00000147403	ENSG00000013563	X:154398520-154409152(+)	X:154402707-154405568(-)	simple	yes	0.647611	0.598485	lung	spleen
ENSG00000185010	ENSG00000274183	X:154837597-155026817(-)	X:154885050-154885397(+)	complex	yes	0.825269	1	lung	testis
ENSG00000130234	ENSG00000102010	X:15494840-15600911(-)	X:15508354-15556147(+)	simple	yes	0.967284	0.620833	testis	lung
ENSG00000012174	ENSG00000230797	X:21839735-21882655(+)	X:21856485-21857603(+)	simple	yes	0.444444	0.855	testis	testis
ENSG00000102174	ENSG00000175809	X:22033006-22376684(+)	X:22272992-22274269(+)	simple	yes	0.92	1	lung	testis
ENSG00000169084	ENSG00000214717	X:2221041-2500925(-)	X:2488635-2490719(-)	simple	yes	0.520833	0.446667	lung	testis
ENSG00000147044	ENSG00000171657	X:41520420-41922988(-)	X:41727027-41728037(+)	complex	yes	0.472222	0.8	brain	lung
ENSG00000147044	ENSG00000171659	X:41520420-41922988(-)	X:41695634-41696779(+)	complex	yes	0.472222	0.898936	brain	lung
ENSG00000008056	ENSG00000102265	X:47572864-47619728(-)	X:47582563-47586691(+)	simple	yes	0.987202	0.650418	brain	lung
ENSG00000204131	ENSG00000242732	X:71911088-72143574(+)	X:72129831-72131540(-)	simple	yes	0.957143	0.727273	testis	brain
ENSG00000102309	ENSG00000186871	X:72181711-72298999(+)	X:72205014-72238911(-)	complex	yes	0.601449	0.880952	lung	brain
ENSG00000102309	ENSG00000198034	X:72181711-72298999(+)	X:72272671-72277195(-)	complex	yes	0.601449	0.731216	lung	lung
ENSG00000147202	ENSG00000204086	X:96685059-97599317(+)	X:96884311-96885096(+)	simple	yes	0.743056	0.983333	testis	testis
ENSG00000121933	ENSG00000282608	1:111483687-111563952(-)	1:111499950-111503354(-)	simple	no	NA	NA	NA	NA
ENSG00000254706	ENSG00000171722	1:162365497-162381894(+)	1:162374048-162376790(-)	simple	no	NA	NA	NA	NA
ENSG00000285777	ENSG00000232113	1:173610145-173659418(-)	1:173635522-173637036(+)	simple	no	NA	NA	NA	NA
ENSG00000152061	ENSG00000203737	1:174219158-174993607(+)	1:174448112-174449197(+)	simple	no	NA	NA	NA	NA
ENSG00000163866	ENSG00000188910	1:34718392-34855977(-)	1:34784763-34785575(+)	complex	no	NA	NA	NA	NA
ENSG00000163866	ENSG00000189433	1:34718392-34855977(-)	1:34761255-34762055(+)	complex	no	NA	NA	NA	NA
ENSG00000163866	ENSG00000189280	1:34718392-34855977(-)	1:34757331-34758152(+)	complex	no	NA	NA	NA	NA
ENSG00000274944	ENSG00000131233	1:38864670-38881467(-)	1:38874551-38876098(-)	simple	no	NA	NA	NA	NA
ENSG00000288208	ENSG00000132773	1:45330066-45457785(-)	1:45340253-45343702(+)	simple	no	NA	NA	NA	NA
ENSG00000259030	ENSG00000162621	1:74198279-74543982(+)	1:74469878-74483349(-)	simple	no	NA	NA	NA	NA
ENSG00000116783	ENSG00000162621	1:74235452-74543982(+)	1:74469878-74483349(-)	simple	no	NA	NA	NA	NA
ENSG00000148832	ENSG00000254536	10:133379317-133391538(+)	10:133380205-133391455(+)	simple	no	NA	NA	NA	NA
ENSG00000187522	ENSG00000284024	10:14838403-14871606(+)	10:14842285-14843894(+)	simple	no	NA	NA	NA	NA
ENSG00000249967	ENSG00000203942	10:97584704-97673742(+)	10:97589898-97590569(+)	complex	no	NA	NA	NA	NA
ENSG00000249967	ENSG00000171160	10:97584704-97673742(+)	10:97616263-97619653(-)	complex	no	NA	NA	NA	NA
ENSG00000129084	ENSG00000256206	11:14505192-14610986(-)	11:14510943-14520299(-)	simple	no	NA	NA	NA	NA
ENSG00000177951	ENSG00000188076	11:168958-207321(-)	11:193100-194450(+)	complex	no	NA	NA	NA	NA
ENSG00000132274	ENSG00000181109	11:5696233-5734201(+)	11:5726502-5727464(+)	simple	no	NA	NA	NA	NA
ENSG00000288534	ENSG00000233436	11:57712619-57789098(+)	11:57744134-57751188(-)	complex	no	NA	NA	NA	NA
ENSG00000288534	ENSG00000211450	11:57712619-57789098(+)	11:57741596-57742217(+)	complex	no	NA	NA	NA	NA
ENSG00000254469	ENSG00000225805	11:71865802-71928586(-)	11:71878453-71884561(+)	simple	no	NA	NA	NA	NA
ENSG00000149260	ENSG00000254550	11:77084887-77123870(+)	11:77102840-77103331(+)	simple	no	NA	NA	NA	NA
ENSG00000259112	ENSG00000151365	11:78017236-78079744(-)	11:78063882-78064322(+)	simple	no	NA	NA	NA	NA
ENSG00000275778	ENSG00000212128	12:10882235-11047055(-)	12:10908387-10909298(-)	complex	no	NA	NA	NA	NA
ENSG00000275778	ENSG00000212124	12:10882235-11047055(-)	12:11021672-11022571(-)	complex	no	NA	NA	NA	NA
ENSG00000275778	ENSG00000256436	12:10882235-11047055(-)	12:11030406-11031335(-)	complex	no	NA	NA	NA	NA
ENSG00000275778	ENSG00000134551	12:10882235-11047055(-)	12:10929274-10931062(+)	complex	no	NA	NA	NA	NA
ENSG00000275778	ENSG00000212127	12:10882235-11047055(-)	12:10938254-10939207(-)	complex	no	NA	NA	NA	NA
ENSG00000275778	ENSG00000255837	12:10882235-11047055(-)	12:10996946-10997875(-)	complex	no	NA	NA	NA	NA
ENSG00000275778	ENSG00000212126	12:10882235-11047055(-)	12:10985961-10986860(-)	complex	no	NA	NA	NA	NA
ENSG00000256861	ENSG00000284934	12:122218375-122266408(-)	12:122226430-122226564(-)	simple	no	NA	NA	NA	NA
ENSG00000130035	ENSG00000151079	12:4720678-4850911(+)	12:4810042-4811631(+)	simple	no	NA	NA	NA	NA
ENSG00000272822	ENSG00000134285	12:48903660-48941095(-)	12:48921984-48925428(-)	complex	no	NA	NA	NA	NA
ENSG00000272822	ENSG00000139537	12:48903660-48941095(-)	12:48904337-48931477(+)	complex	no	NA	NA	NA	NA
ENSG00000285528	ENSG00000176422	12:56453740-56488118(-)	12:56468592-56469577(+)	simple	no	NA	NA	NA	NA
ENSG00000139323	ENSG00000257594	12:89421153-89525895(-)	12:89522813-89524549(-)	simple	no	NA	NA	NA	NA
ENSG00000283208	ENSG00000005812	13:76992099-77109661(+)	13:77007145-77021860(-)	simple	no	NA	NA	NA	NA
ENSG00000156414	ENSG00000227729	14:103928510-104052082(+)	14:103940806-103941695(-)	simple	no	NA	NA	NA	NA
ENSG00000165795	ENSG00000165799	14:21016879-21070851(-)	14:21042993-21043463(+)	complex	no	NA	NA	NA	NA
ENSG00000165795	ENSG00000173431	14:21016879-21070851(-)	14:21057893-21058357(+)	complex	no	NA	NA	NA	NA
ENSG00000254692	ENSG00000139908	14:24189415-24213439(-)	14:24205924-24208146(+)	simple	no	NA	NA	NA	NA
ENSG00000259164	ENSG00000177108	14:77105709-77218838(+)	14:77133683-77139738(-)	simple	no	NA	NA	NA	NA
ENSG00000137871	ENSG00000285253	15:56631498-56707109(-)	15:56653493-56704256(-)	simple	no	NA	NA	NA	NA
ENSG00000177238	ENSG00000169900	16:31214739-31225878(+)	16:31216759-31217028(-)	simple	no	NA	NA	NA	NA
ENSG00000285329	ENSG00000167981	16:3404438-3476231(+)	16:3436424-3443153(-)	simple	no	NA	NA	NA	NA
ENSG00000103426	ENSG00000168140	16:4340319-4416518(-)	16:4380878-4382899(+)	simple	no	NA	NA	NA	NA
ENSG00000087253	ENSG00000256812	16:55509182-55583098(+)	16:55566757-55567503(+)	simple	no	NA	NA	NA	NA
ENSG00000168802	ENSG00000286140	16:69118490-69121458(-)	16:69118854-69120428(-)	simple	no	NA	NA	NA	NA
ENSG00000166848	ENSG00000284484	16:75647883-75760975(+)	16:75660254-75676999(-)	complex	no	NA	NA	NA	NA
ENSG00000166848	ENSG00000282757	16:75647883-75760975(+)	16:75693929-75701418(-)	complex	no	NA	NA	NA	NA
ENSG00000166848	ENSG00000283755	16:75647883-75760975(+)	16:75714224-75726442(-)	complex	no	NA	NA	NA	NA
ENSG00000284512	ENSG00000166454	16:81034757-81096278(-)	16:81035871-81044970(+)	complex	no	NA	NA	NA	NA
ENSG00000284512	ENSG00000166455	16:81034757-81096278(-)	16:81054071-81063955(-)	complex	no	NA	NA	NA	NA
ENSG00000267618	ENSG00000185379	17:35011968-35121293(-)	17:35100953-35119787(-)	simple	no	NA	NA	NA	NA
ENSG00000267261	ENSG00000260325	17:42120326-42130502(-)	17:42122851-42123330(+)	simple	no	NA	NA	NA	NA
ENSG00000186868	ENSG00000256762	17:45962338-46024171(+)	17:45999280-45999666(+)	simple	no	NA	NA	NA	NA
ENSG00000262633	ENSG00000179673	17:46923193-47024702(+)	17:46978645-46979007(-)	simple	no	NA	NA	NA	NA
ENSG00000262302	ENSG00000170291	17:7247315-7262043(-)	17:7252503-7259685(+)	simple	no	NA	NA	NA	NA
ENSG00000070731	ENSG00000284526	17:76566104-76585808(-)	17:76568797-76569648(-)	simple	no	NA	NA	NA	NA
ENSG00000167216	ENSG00000288616	18:46946873-47101005(+)	18:46962768-46964408(-)	complex	no	NA	NA	NA	NA
ENSG00000167216	ENSG00000288607	18:46946873-47101005(+)	18:47022287-47023927(-)	complex	no	NA	NA	NA	NA
ENSG00000167216	ENSG00000288631	18:46946873-47101005(+)	18:47028202-47029842(-)	complex	no	NA	NA	NA	NA
ENSG00000105393	ENSG00000269307	19:17268629-17279098(+)	19:17268807-17273945(+)	simple	no	NA	NA	NA	NA
ENSG00000273734	ENSG00000130332	19:2269599-2337569(+)	19:2321680-2328566(-)	complex	no	NA	NA	NA	NA
ENSG00000273734	ENSG00000188305	19:2269599-2337569(+)	19:2275680-2280931(-)	complex	no	NA	NA	NA	NA
ENSG00000273734	ENSG00000220008	19:2269599-2337569(+)	19:2289998-2291776(-)	complex	no	NA	NA	NA	NA
ENSG00000267360	ENSG00000196967	19:37093046-37207111(-)	19:37115161-37169910(-)	simple	no	NA	NA	NA	NA
ENSG00000255730	ENSG00000077348	19:41378310-41424608(+)	19:41386541-41397328(-)	simple	no	NA	NA	NA	NA
ENSG00000267022	ENSG00000178386	19:44025437-44076343(+)	19:44055177-44067277(+)	simple	no	NA	NA	NA	NA
ENSG00000268163	ENSG00000178201	19:57438041-57477309(-)	19:57455425-57456486(-)	simple	no	NA	NA	NA	NA
ENSG00000268400	ENSG00000174788	19:7629834-7642252(+)	19:7631689-7633457(-)	simple	no	NA	NA	NA	NA
ENSG00000136002	ENSG00000284479	2:130836954-131046189(+)	2:131035092-131035262(+)	simple	no	NA	NA	NA	NA
ENSG00000182389	ENSG00000283228	2:151839119-152099011(-)	2:151841719-151973713(-)	simple	no	NA	NA	NA	NA
ENSG00000068781	ENSG00000279956	2:48580634-48776315(+)	2:48698754-48755671(-)	complex	no	NA	NA	NA	NA
ENSG00000068781	ENSG00000242441	2:48580634-48776315(+)	2:48617875-48732925(+)	complex	no	NA	NA	NA	NA
ENSG00000068781	ENSG00000138039	2:48580634-48776315(+)	2:48687697-48755671(-)	complex	no	NA	NA	NA	NA
ENSG00000273398	ENSG00000115946	2:68157461-68217104(-)	2:68157935-68174802(+)	simple	no	NA	NA	NA	NA
ENSG00000258881	ENSG00000144031	2:70942315-70994757(-)	2:70978646-70985300(+)	simple	no	NA	NA	NA	NA
ENSG00000241962	ENSG00000273155	2:99147468-99195705(+)	2:99186204-99195232(+)	complex	no	NA	NA	NA	NA
ENSG00000241690	ENSG00000198326	20:2815185-2817048(+)	20:2816335-2817013(+)	simple	no	NA	NA	NA	NA
ENSG00000285382	ENSG00000198547	20:32633978-32743391(-)	20:32650432-32651152(-)	simple	no	NA	NA	NA	NA
ENSG00000125967	ENSG00000288649	20:33657829-33674352(-)	20:33667498-33668235(+)	complex	no	NA	NA	NA	NA
ENSG00000254806	ENSG00000124251	20:45363532-45408466(+)	20:45373907-45378236(-)	simple	no	NA	NA	NA	NA
ENSG00000022277	ENSG00000124091	20:56468698-56518265(+)	20:56491557-56497608(-)	simple	no	NA	NA	NA	NA
ENSG00000101146	ENSG00000256222	20:57354039-57378099(+)	20:57358965-57359039(-)	simple	no	NA	NA	NA	NA
ENSG00000196132	ENSG00000125522	20:64102534-64240448(+)	20:64105830-64106831(-)	simple	no	NA	NA	NA	NA
ENSG00000205670	ENSG00000222018	21:34379505-34402096(+)	21:34400317-34401072(-)	simple	no	NA	NA	NA	NA
ENSG00000285815	ENSG00000157578	21:39380385-39511775(+)	21:39405882-39428493(-)	simple	no	NA	NA	NA	NA
ENSG00000175894	ENSG00000189169	21:44499783-44711514(-)	21:44697202-44697939(+)	complex	no	NA	NA	NA	NA
ENSG00000175894	ENSG00000221864	21:44499783-44711514(-)	21:44666446-44666886(-)	complex	no	NA	NA	NA	NA
ENSG00000175894	ENSG00000221859	21:44499783-44711514(-)	21:44637418-44638173(+)	complex	no	NA	NA	NA	NA
ENSG00000175894	ENSG00000215455	21:44499783-44711514(-)	21:44539302-44540150(-)	complex	no	NA	NA	NA	NA
ENSG00000175894	ENSG00000187175	21:44499783-44711514(-)	21:44681833-44682123(-)	complex	no	NA	NA	NA	NA
ENSG00000175894	ENSG00000205439	21:44499783-44711514(-)	21:44657980-44658270(+)	complex	no	NA	NA	NA	NA
ENSG00000175894	ENSG00000187766	21:44499783-44711514(-)	21:44612101-44612880(+)	complex	no	NA	NA	NA	NA
ENSG00000175894	ENSG00000243489	21:44499783-44711514(-)	21:44646459-44647355(+)	complex	no	NA	NA	NA	NA
ENSG00000175894	ENSG00000215454	21:44499783-44711514(-)	21:44573759-44638173(+)	complex	no	NA	NA	NA	NA
ENSG00000175894	ENSG00000241123	21:44499783-44711514(-)	21:44579763-44580578(-)	complex	no	NA	NA	NA	NA
ENSG00000175894	ENSG00000188155	21:44499783-44711514(-)	21:44591387-44592484(-)	complex	no	NA	NA	NA	NA
ENSG00000175894	ENSG00000221837	21:44499783-44711514(-)	21:44627172-44628050(+)	complex	no	NA	NA	NA	NA
ENSG00000175894	ENSG00000272804	21:44499783-44711514(-)	21:44600622-44601734(+)	complex	no	NA	NA	NA	NA
ENSG00000175894	ENSG00000212935	21:44499783-44711514(-)	21:44558050-44558715(-)	complex	no	NA	NA	NA	NA
ENSG00000175894	ENSG00000205445	21:44499783-44711514(-)	21:44550691-44551458(-)	complex	no	NA	NA	NA	NA
ENSG00000175894	ENSG00000212933	21:44499783-44711514(-)	21:44654276-44654614(-)	complex	no	NA	NA	NA	NA
ENSG00000215454	ENSG00000187766	21:44573759-44638173(+)	21:44612101-44612880(+)	complex	no	NA	NA	NA	NA
ENSG00000215454	ENSG00000241123	21:44573759-44638173(+)	21:44579763-44580578(-)	complex	no	NA	NA	NA	NA
ENSG00000215454	ENSG00000188155	21:44573759-44638173(+)	21:44591387-44592484(-)	complex	no	NA	NA	NA	NA
ENSG00000215454	ENSG00000221837	21:44573759-44638173(+)	21:44627172-44628050(+)	complex	no	NA	NA	NA	NA
ENSG00000215454	ENSG00000272804	21:44573759-44638173(+)	21:44600622-44601734(+)	complex	no	NA	NA	NA	NA
ENSG00000160299	ENSG00000286224	21:46324229-46445327(+)	21:46326288-46326491(+)	simple	no	NA	NA	NA	NA
ENSG00000273590	ENSG00000277277	21:7748976-7771572(+)	21:7769793-7770548(-)	simple	no	NA	NA	NA	NA
ENSG00000283809	ENSG00000100033	22:18906375-18939702(+)	22:18913175-18936287(-)	simple	no	NA	NA	NA	NA
ENSG00000100142	ENSG00000100146	22:37953788-38041092(+)	22:37970949-37983784(-)	simple	no	NA	NA	NA	NA
ENSG00000100243	ENSG00000249222	22:42619773-42649315(-)	22:42639972-42640274(-)	simple	no	NA	NA	NA	NA
ENSG00000248710	ENSG00000113810	3:160258525-160439183(-)	3:160400827-160433809(+)	simple	no	NA	NA	NA	NA
ENSG00000285218	ENSG00000013293	3:170419067-170708150(+)	3:170467055-170526936(-)	simple	no	NA	NA	NA	NA
ENSG00000284917	ENSG00000163888	3:184249695-184292238(+)	3:184260157-184261285(-)	simple	no	NA	NA	NA	NA
ENSG00000164068	ENSG00000176020	3:49691166-49721305(+)	3:49717951-49719465(-)	simple	no	NA	NA	NA	NA
ENSG00000272104	ENSG00000126062	3:50351434-50366322(+)	3:50355343-50359063(-)	simple	no	NA	NA	NA	NA
ENSG00000285713	ENSG00000164161	4:144415946-145096099(-)	4:144646676-144737957(+)	simple	no	NA	NA	NA	NA
ENSG00000282278	ENSG00000109220	4:53377839-54295272(+)	4:54010095-54064300(-)	complex	no	NA	NA	NA	NA
ENSG00000282278	ENSG00000180613	4:53377839-54295272(+)	4:54100345-54101922(+)	complex	no	NA	NA	NA	NA
ENSG00000282278	ENSG00000072201	4:53377839-54295272(+)	4:53460907-53574002(-)	complex	no	NA	NA	NA	NA
ENSG00000152969	ENSG00000284684	4:6026228-6112850(-)	4:6064977-6070162(-)	simple	no	NA	NA	NA	NA
ENSG00000287542	ENSG00000177432	4:88605824-88706960(+)	4:88697206-88697754(-)	simple	no	NA	NA	NA	NA
ENSG00000113522	ENSG00000283782	5:132557325-132643089(+)	5:132575861-132642364(+)	simple	no	NA	NA	NA	NA
ENSG00000204967	ENSG00000204963	5:140807188-141010236(+)	5:140834384-141009937(+)	complex	no	NA	NA	NA	NA
ENSG00000204967	ENSG00000250120	5:140807188-141010236(+)	5:140856049-141009937(+)	complex	no	NA	NA	NA	NA
ENSG00000204967	ENSG00000204961	5:140807188-141010236(+)	5:140848496-141009937(+)	complex	no	NA	NA	NA	NA
ENSG00000204967	ENSG00000204962	5:140807188-141010236(+)	5:140841322-141009937(+)	complex	no	NA	NA	NA	NA
ENSG00000204967	ENSG00000251664	5:140807188-141010236(+)	5:140875473-141009937(+)	complex	no	NA	NA	NA	NA
ENSG00000204967	ENSG00000081842	5:140807188-141010236(+)	5:140828092-141009937(+)	complex	no	NA	NA	NA	NA
ENSG00000204965	ENSG00000204963	5:140821776-141010236(+)	5:140834384-141009937(+)	complex	no	NA	NA	NA	NA
ENSG00000204965	ENSG00000248383	5:140821776-141010236(+)	5:140926893-141009937(+)	complex	no	NA	NA	NA	NA
ENSG00000204965	ENSG00000250120	5:140821776-141010236(+)	5:140856049-141009937(+)	complex	no	NA	NA	NA	NA
ENSG00000204965	ENSG00000243232	5:140821776-141010236(+)	5:140966767-141009937(+)	complex	no	NA	NA	NA	NA
ENSG00000204965	ENSG00000204961	5:140821776-141010236(+)	5:140848496-141009937(+)	complex	no	NA	NA	NA	NA
ENSG00000204965	ENSG00000204962	5:140821776-141010236(+)	5:140841322-141009937(+)	complex	no	NA	NA	NA	NA
ENSG00000204965	ENSG00000251664	5:140821776-141010236(+)	5:140875473-141009937(+)	complex	no	NA	NA	NA	NA
ENSG00000204965	ENSG00000081842	5:140821776-141010236(+)	5:140828092-141009937(+)	complex	no	NA	NA	NA	NA
ENSG00000249158	ENSG00000251664	5:140869104-141010236(+)	5:140875473-141009937(+)	complex	no	NA	NA	NA	NA
ENSG00000239389	ENSG00000248383	5:140882269-141010236(+)	5:140926893-141009937(+)	complex	no	NA	NA	NA	NA
ENSG00000239389	ENSG00000243232	5:140882269-141010236(+)	5:140966767-141009937(+)	complex	no	NA	NA	NA	NA
ENSG00000055163	ENSG00000285868	5:157285362-157393000(+)	5:157342862-157343536(-)	complex	no	NA	NA	NA	NA
ENSG00000273294	ENSG00000082196	5:33998806-34124453(-)	5:34020583-34043125(-)	simple	no	NA	NA	NA	NA
ENSG00000288643	ENSG00000086189	5:62306473-62515446(+)	5:62373015-62403772(-)	simple	no	NA	NA	NA	NA
ENSG00000272162	ENSG00000124827	6:10749246-10891541(+)	6:10873995-10881793(-)	complex	no	NA	NA	NA	NA
ENSG00000272162	ENSG00000111837	6:10749246-10891541(+)	6:10764452-10830648(-)	complex	no	NA	NA	NA	NA
ENSG00000154269	ENSG00000180658	6:131637385-131746956(+)	6:131700469-131701401(-)	complex	no	NA	NA	NA	NA
ENSG00000112379	ENSG00000254440	6:138162087-138336486(+)	6:138217988-138218395(-)	simple	no	NA	NA	NA	NA
ENSG00000055208	ENSG00000177688	6:149369998-149409719(+)	6:149400392-149400679(+)	simple	no	NA	NA	NA	NA
ENSG00000029639	ENSG00000171217	6:155257836-155314428(-)	6:155275720-155276379(+)	simple	no	NA	NA	NA	NA
ENSG00000071242	ENSG00000235272	6:166412762-166862170(-)	6:166586121-166586477(-)	simple	no	NA	NA	NA	NA
ENSG00000204540	ENSG00000204538	6:31129633-31139932(+)	6:31137951-31139026(-)	simple	no	NA	NA	NA	NA
ENSG00000250641	ENSG00000255552	6:31706907-31717804(+)	6:31712102-31713887(-)	complex	no	NA	NA	NA	NA
ENSG00000250641	ENSG00000204422	6:31706907-31717804(+)	6:31712102-31713812(-)	complex	no	NA	NA	NA	NA
ENSG00000182348	ENSG00000164645	7:88759977-89337032(+)	7:88794181-88794942(-)	simple	no	NA	NA	NA	NA
ENSG00000248919	ENSG00000160917	7:99419967-99466141(-)	7:99439083-99456500(+)	simple	no	NA	NA	NA	NA
ENSG00000285982	ENSG00000164934	8:103400411-103489697(-)	8:103414991-103442882(+)	simple	no	NA	NA	NA	NA
ENSG00000104660	ENSG00000177669	8:30095513-30164152(+)	8:30131943-30144601(-)	simple	no	NA	NA	NA	NA
ENSG00000157168	ENSG00000286131	8:31639395-32854547(+)	8:32647202-32647390(+)	simple	no	NA	NA	NA	NA
ENSG00000147576	ENSG00000285791	8:66432517-66468352(+)	8:66444367-66453734(+)	simple	no	NA	NA	NA	NA
ENSG00000197275	ENSG00000265817	8:94372170-94467539(-)	8:94411300-94436868(-)	simple	no	NA	NA	NA	NA
ENSG00000136940	ENSG00000165204	9:122798519-122826787(-)	9:122800123-122801073(+)	simple	no	NA	NA	NA	NA
ENSG00000011454	ENSG00000188394	9:122957060-123103213(+)	9:123034567-123035616(+)	simple	no	NA	NA	NA	NA
ENSG00000235007	ENSG00000188483	9:129142445-129209006(+)	9:129176838-129178052(-)	simple	no	NA	NA	NA	NA
ENSG00000264545	ENSG00000147889	9:21802749-22029517(+)	9:21968209-21994331(-)	complex	no	NA	NA	NA	NA
ENSG00000264545	ENSG00000147883	9:21802749-22029517(+)	9:22005987-22008953(-)	complex	no	NA	NA	NA	NA
ENSG00000047648	ENSG00000125363	X:11118328-11664828(-)	X:11294789-11300612(+)	simple	no	NA	NA	NA	NA
ENSG00000072315	ENSG00000204025	X:111776313-111952420(-)	X:111901850-111902185(+)	simple	no	NA	NA	NA	NA
ENSG00000185010	ENSG00000288722	X:154837597-155026817(-)	X:154886375-154887490(+)	complex	no	NA	NA	NA	NA
ENSG00000047230	ENSG00000169906	X:16590793-16702902(-)	X:16651007-16654509(+)	simple	no	NA	NA	NA	NA
ENSG00000250349	ENSG00000101955	X:37406250-38687667(+)	X:38149711-38220792(-)	complex	no	NA	NA	NA	NA
ENSG00000250349	ENSG00000047597	X:37406250-38687667(+)	X:37685962-37728462(+)	complex	no	NA	NA	NA	NA
ENSG00000250349	ENSG00000229674	X:37406250-38687667(+)	X:37994344-37994790(+)	complex	no	NA	NA	NA	NA
ENSG00000250349	ENSG00000036473	X:37406250-38687667(+)	X:38352697-38421082(+)	complex	no	NA	NA	NA	NA
ENSG00000250349	ENSG00000165168	X:37406250-38687667(+)	X:37780078-37810917(+)	complex	no	NA	NA	NA	NA
ENSG00000250349	ENSG00000147041	X:37406250-38687667(+)	X:38033890-38126730(+)	complex	no	NA	NA	NA	NA
ENSG00000250349	ENSG00000187516	X:37406250-38687667(+)	X:37990840-37991193(+)	complex	no	NA	NA	NA	NA
ENSG00000250349	ENSG00000147036	X:37406250-38687667(+)	X:37571871-37675813(+)	complex	no	NA	NA	NA	NA
ENSG00000250349	ENSG00000156313	X:37406250-38687667(+)	X:38269626-38327367(-)	complex	no	NA	NA	NA	NA
ENSG00000250349	ENSG00000165169	X:37406250-38687667(+)	X:37837214-37847510(-)	complex	no	NA	NA	NA	NA
ENSG00000131089	ENSG00000288661	X:63635319-63785145(-)	X:63754485-63754664(-)	simple	no	NA	NA	NA	NA

## Sheet: Table S2
Table S2. Nested protein-coding genes in mouse.
External gene	Internal gene	External gene coordinates	Internal gene coordinates	Nesting configuration	Expressed in tissues?	External tau	Internal tau	External highest expression	Internal highest expression
ENSMUSG00000026361	ENSMUSG00000033849	1:143484259-143578362(-)	1:143521866-143523134(+)	simple	yes	0.5	0.988667	brain	brain
ENSMUSG00000026601	ENSMUSG00000078193	1:156151313-156247998(-)	1:156193648-156194019(+)	simple	yes	0.998475	0.755556	testis	spleen
ENSMUSG00000026594	ENSMUSG00000033544	1:156636734-156735265(-)	1:156672176-156688172(+)	simple	yes	0.775926	0.813333	spleen	spleen
ENSMUSG00000026721	ENSMUSG00000118401	1:160051786-160568459(-)	1:160404238-160405323(-)	simple	yes	0.666667	0.985119	brain	brain
ENSMUSG00000044835	ENSMUSG00000049160	1:160970337-160991761(+)	1:160984669-160986756(-)	simple	yes	0.864768	0.990707	brain	testis
ENSMUSG00000086277	ENSMUSG00000026698	1:161769959-161807075(-)	1:161798020-161798913(+)	simple	yes	0.997464	0.413333	testis	lung
ENSMUSG00000004709	ENSMUSG00000004707	1:171386893-171436035(+)	1:171416628-171434891(-)	simple	yes	0.880128	0.971646	spleen	spleen
ENSMUSG00000026058	ENSMUSG00000091318	1:32211999-32696622(+)	1:32584472-32585908(-)	simple	yes	0.988889	0.945833	brain	testis
ENSMUSG00000026179	ENSMUSG00000006301	1:74324230-74391090(+)	1:74328531-74334558(-)	simple	yes	0.717949	0.783854	brain	lung
ENSMUSG00000026229	ENSMUSG00000026228	1:85992512-86064831(+)	1:86027065-86038604(-)	simple	yes	0.443182	0.416667	brain	colon
ENSMUSG00000048000	ENSMUSG00000079436	1:87282168-87376867(+)	1:87314138-87317111(-)	simple	yes	0.395833	0.849242	spleen	brain
ENSMUSG00000090175	ENSMUSG00000081984	1:87998552-88146146(+)	1:88132672-88133400(-)	simple	yes	0.983871	0.998561	liver	testis
ENSMUSG00000090124	ENSMUSG00000081984	1:88022843-88146146(+)	1:88132672-88133400(-)	simple	yes	0.879852	0.998561	kidney	testis
ENSMUSG00000090145	ENSMUSG00000081984	1:88034664-88146146(+)	1:88132672-88133400(-)	simple	yes	0.978161	0.998561	liver	testis
ENSMUSG00000054545	ENSMUSG00000081984	1:88066196-88146146(+)	1:88132672-88133400(-)	simple	yes	0.864103	0.998561	liver	testis
ENSMUSG00000089943	ENSMUSG00000081984	1:88093774-88146146(+)	1:88132672-88133400(-)	simple	yes	0.994667	0.998561	liver	testis
ENSMUSG00000020140	ENSMUSG00000092210	10:115287919-115423398(-)	10:115406083-115417901(+)	simple	yes	0.594444	0.927778	liver	brain
ENSMUSG00000020151	ENSMUSG00000074734	10:115854660-116109731(+)	10:115948388-115949524(-)	simple	yes	0.840351	0.999918	brain	testis
ENSMUSG00000014498	ENSMUSG00000039878	10:128213092-128244468(+)	10:128231916-128235956(-)	simple	yes	0.724747	0.954167	spleen	colon
ENSMUSG00000039480	ENSMUSG00000039485	10:34164371-34294449(-)	10:34173510-34174730(+)	complex	yes	0.511494	0.973366	kidney	brain
ENSMUSG00000039480	ENSMUSG00000039462	10:34164371-34294449(-)	10:34266618-34272072(+)	complex	yes	0.511494	0.75	kidney	brain
ENSMUSG00000038594	ENSMUSG00000038583	10:53154177-53255677(-)	10:53219960-53220118(+)	simple	yes	0.922549	0.909259	testis	lung
ENSMUSG00000058298	ENSMUSG00000019857	10:53413420-53506535(-)	10:53473286-53483973(+)	simple	yes	0.583333	0.527778	spleen	lung
ENSMUSG00000038122	ENSMUSG00000047669	10:55893681-56104728(-)	10:55991277-55992392(+)	simple	yes	0.5625	0.911215	brain	testis
ENSMUSG00000012819	ENSMUSG00000090439	10:60139153-60493112(-)	10:60238737-60239123(+)	complex	yes	0.968519	0.708333	testis	brain
ENSMUSG00000012819	ENSMUSG00000020101	10:60139153-60493112(-)	10:60182801-60204718(+)	complex	yes	0.968519	0.870833	testis	spleen
ENSMUSG00000020083	ENSMUSG00000044312	10:61944633-61970300(-)	10:61969242-61969886(+)	simple	yes	0.867029	0.944444	brain	colon
ENSMUSG00000060843	ENSMUSG00000042846	10:63339816-64838612(+)	10:63765837-63925492(-)	simple	yes	0.991892	0.988782	testis	brain
ENSMUSG00000000766	ENSMUSG00000064065	10:6708611-6987161(+)	10:6840475-6946547(-)	simple	yes	0.983333	0.898465	brain	brain
ENSMUSG00000009070	ENSMUSG00000040009	10:74793374-74868405(-)	10:74827250-74851044(+)	simple	yes	0.950877	0.96893	testis	brain
ENSMUSG00000069581	ENSMUSG00000069582	10:77522647-77722414(+)	10:77662211-77662876(-)	complex	yes	0.633333	1	brain	testis
ENSMUSG00000059602	ENSMUSG00000020044	10:85891396-86303153(-)	10:86136718-86181766(+)	simple	yes	0.845833	0.923434	brain	kidney
ENSMUSG00000060002	ENSMUSG00000020059	10:88288933-88339719(-)	10:88295528-88308820(+)	simple	yes	0.939271	0.986127	kidney	testis
ENSMUSG00000019952	ENSMUSG00000090035	10:98943071-99032592(+)	10:98944277-98946013(+)	complex	yes	0.872937	0.630952	testis	lung
ENSMUSG00000020732	ENSMUSG00000047798	11:114982687-115051566(+)	11:115007800-115024707(-)	simple	yes	0.82971	0.95	spleen	spleen
ENSMUSG00000020752	ENSMUSG00000048442	11:115783884-115823744(-)	11:115796002-115796617(+)	complex	yes	0.570833	0.659091	spleen	lung
ENSMUSG00000020752	ENSMUSG00000075420	11:115783884-115823744(-)	11:115804215-115804385(+)	complex	yes	0.570833	0.837366	spleen	lung
ENSMUSG00000057286	ENSMUSG00000110170	11:116568340-116585384(-)	11:116570817-116571686(-)	simple	yes	0.910338	0.991772	testis	testis
ENSMUSG00000090266	ENSMUSG00000034120	11:116734433-116744920(+)	11:116742854-116743755(-)	simple	yes	0.587963	0.626437	spleen	spleen
ENSMUSG00000017466	ENSMUSG00000076433	11:118194525-118245916(-)	11:118223241-118224842(-)	simple	yes	0.641457	0.99962	lung	testis
ENSMUSG00000039230	ENSMUSG00000039238	11:121342871-121507771(+)	11:121402635-121404873(-)	simple	yes	0.485714	0.820513	brain	liver
ENSMUSG00000051355	ENSMUSG00000044068	11:22849950-22932255(-)	11:22923228-22924514(+)	simple	yes	0.483333	0.755708	testis	brain
ENSMUSG00000044072	ENSMUSG00000078157	11:29694586-29974576(-)	11:29773491-29775455(-)	simple	yes	0.843056	0.9875	brain	testis
ENSMUSG00000020305	ENSMUSG00000020309	11:30835443-31051242(+)	11:30927381-30936246(-)	complex	yes	0.452381	0.669697	brain	kidney
ENSMUSG00000020305	ENSMUSG00000043999	11:30835443-31051242(+)	11:30841097-30842719(+)	complex	yes	0.452381	0.983333	brain	brain
ENSMUSG00000020305	ENSMUSG00000020311	11:30835443-31051242(+)	11:30881777-30904075(-)	complex	yes	0.452381	0.405093	brain	testis
ENSMUSG00000020457	ENSMUSG00000020454	11:3139014-3216310(-)	11:3153658-3194089(+)	simple	yes	0.503268	0.585714	testis	spleen
ENSMUSG00000053519	ENSMUSG00000020155	11:33580551-33942836(-)	11:33914701-33920364(+)	simple	yes	0.989583	0.770833	brain	lung
ENSMUSG00000020143	ENSMUSG00000069911	11:34177668-34674650(-)	11:34351960-34369905(+)	simple	yes	0.967969	0.6875	spleen	spleen
ENSMUSG00000020340	ENSMUSG00000048721	11:46087127-46182456(-)	11:46128483-46129163(+)	simple	yes	0.917078	0.782051	brain	brain
ENSMUSG00000034201	ENSMUSG00000034209	11:5006665-5014458(-)	11:5008306-5010065(+)	simple	yes	0.765152	0.967037	testis	brain
ENSMUSG00000042371	ENSMUSG00000042377	11:61563831-61610778(-)	11:61575360-61598553(+)	simple	yes	0.99709	0.818182	kidney	colon
ENSMUSG00000033389	ENSMUSG00000020548	11:64894137-65053464(-)	11:65043322-65044192(-)	simple	yes	0.906761	0.986111	brain	testis
ENSMUSG00000049928	ENSMUSG00000020907	11:67555239-67661698(-)	11:67586243-67593819(+)	simple	yes	0.7625	0.972222	colon	brain
ENSMUSG00000014609	ENSMUSG00000087279	11:70505799-70510001(-)	11:70506765-70507682(+)	simple	yes	0.993684	0.998863	testis	testis
ENSMUSG00000005947	ENSMUSG00000050107	11:72981444-73037966(+)	11:73026823-73029087(-)	simple	yes	0.786559	0.994768	testis	testis
ENSMUSG00000017286	ENSMUSG00000038057	11:76104741-76134470(-)	11:76109098-76109361(+)	simple	yes	0.468992	0.999211	brain	testis
ENSMUSG00000000631	ENSMUSG00000069804	11:77668142-77755661(+)	11:77676325-77676969(-)	simple	yes	0.39881	0.751587	brain	colon
ENSMUSG00000020716	ENSMUSG00000070354	11:79230826-79469222(+)	11:79406239-79418608(-)	complex	yes	0.736111	0.946296	brain	spleen
ENSMUSG00000020716	ENSMUSG00000049612	11:79230826-79469222(+)	11:79392525-79394731(-)	complex	yes	0.736111	0.99826	brain	brain
ENSMUSG00000020716	ENSMUSG00000078771	11:79230826-79469222(+)	11:79417937-79418808(-)	complex	yes	0.736111	0.798387	brain	spleen
ENSMUSG00000020704	ENSMUSG00000020703	11:80771883-81859010(-)	11:81754481-81784854(+)	simple	yes	0.996131	0.994444	brain	brain
ENSMUSG00000020532	ENSMUSG00000051452	11:84020916-84290509(+)	11:84039451-84058210(-)	simple	yes	0.602564	0.916667	brain	colon
ENSMUSG00000076435	ENSMUSG00000039084	11:94449133-94492596(-)	11:94455924-94459176(+)	simple	yes	0.79899	0.838034	liver	lung
ENSMUSG00000001508	ENSMUSG00000038994	11:94854045-94864264(-)	11:94858707-94859219(+)	simple	yes	0.966667	1	testis	testis
ENSMUSG00000049807	ENSMUSG00000047988	11:97306431-97391951(+)	11:97381835-97383600(-)	simple	yes	0.728311	0.861111	brain	testis
ENSMUSG00000021185	ENSMUSG00000047415	12:100752503-100861728(+)	12:100844445-100845542(-)	simple	yes	0.789174	0.751667	kidney	spleen
ENSMUSG00000041716	ENSMUSG00000046675	12:102709631-102724004(-)	12:102710346-102711270(+)	simple	yes	0.852976	0.529412	testis	spleen
ENSMUSG00000011158	ENSMUSG00000002803	12:112923941-112963976(-)	12:112940226-112942156(+)	simple	yes	0.669492	0.689583	spleen	brain
ENSMUSG00000035933	ENSMUSG00000044067	12:31704889-31975758(+)	12:31758711-31761655(-)	simple	yes	0.454023	0.998851	spleen	brain
ENSMUSG00000056899	ENSMUSG00000036295	12:41118311-42001883(+)	12:41502192-41504315(-)	simple	yes	0.75	0.928715	testis	brain
ENSMUSG00000033373	ENSMUSG00000021062	12:76812374-76966981(+)	12:76847017-76869091(-)	complex	yes	0.595238	0.971795	brain	brain
ENSMUSG00000033373	ENSMUSG00000042808	12:76812374-76966981(+)	12:76839424-76842149(-)	complex	yes	0.595238	0.980556	brain	colon
ENSMUSG00000091803	ENSMUSG00000072974	12:81406089-81531739(-)	12:81423910-81426156(-)	complex	yes	0.527778	0.988889	liver	testis
ENSMUSG00000091803	ENSMUSG00000072972	12:81406089-81531739(-)	12:81466328-81468619(-)	complex	yes	0.527778	0.969928	liver	testis
ENSMUSG00000057265	ENSMUSG00000098134	12:84455956-84487662(+)	12:84464110-84465123(+)	simple	yes	0.97297	0.572222	testis	testis
ENSMUSG00000078941	ENSMUSG00000052293	13:100787926-100802527(+)	13:100791559-100792353(+)	simple	yes	0.411111	0.8875	testis	testis
ENSMUSG00000068184	ENSMUSG00000071180	13:108160844-108295103(-)	13:108183996-108184220(+)	simple	yes	0.697917	0.636792	testis	lung
ENSMUSG00000078926	ENSMUSG00000021760	13:113171913-113227669(+)	13:113179670-113182909(-)	simple	yes	0.958333	0.91189	testis	lung
ENSMUSG00000042284	ENSMUSG00000042275	13:115096626-115238067(-)	13:115225066-115226455(-)	simple	yes	0.862613	0.423077	lung	lung
ENSMUSG00000021391	ENSMUSG00000021388	13:49617686-49806165(-)	13:49705140-49720107(+)	complex	yes	0.94881	0.913043	testis	lung
ENSMUSG00000021391	ENSMUSG00000021390	13:49617686-49806165(-)	13:49762660-49776459(+)	complex	yes	0.94881	0.972461	testis	lung
ENSMUSG00000021391	ENSMUSG00000043631	13:49617686-49806165(-)	13:49668299-49684907(+)	complex	yes	0.94881	0.874561	testis	lung
ENSMUSG00000021391	ENSMUSG00000048368	13:49617686-49806165(-)	13:49742952-49745863(+)	complex	yes	0.94881	0.479167	testis	lung
ENSMUSG00000021519	ENSMUSG00000074826	13:67055158-67078267(-)	13:67056009-67056320(+)	simple	yes	0.46	0.679167	testis	brain
ENSMUSG00000064138	ENSMUSG00000093668	13:77890900-78311774(+)	13:78173060-78174049(+)	simple	yes	0.568182	0.956111	brain	testis
ENSMUSG00000021676	ENSMUSG00000021675	13:95764515-96028217(-)	13:95833572-95838066(+)	simple	yes	0.698925	0.9	liver	spleen
ENSMUSG00000051111	ENSMUSG00000114133	13:96097788-96225307(-)	13:96217361-96217837(-)	simple	yes	0.959677	0.625	brain	testis
ENSMUSG00000041817	ENSMUSG00000057762	13:97228329-97263546(+)	13:97235287-97235745(-)	simple	yes	0.946264	0.566667	brain	lung
ENSMUSG00000041765	ENSMUSG00000051212	14:122116156-122257469(+)	14:122191446-122192519(-)	complex	yes	0.405303	0.950913	testis	spleen
ENSMUSG00000041765	ENSMUSG00000050350	14:122116156-122257469(+)	14:122149028-122150023(-)	complex	yes	0.405303	0.955588	testis	spleen
ENSMUSG00000021991	ENSMUSG00000045776	14:28627222-29443724(-)	14:28740524-28749711(+)	simple	yes	0.993716	0.970833	brain	liver
ENSMUSG00000051506	ENSMUSG00000041673	14:32681895-32884900(-)	14:32730463-32735811(+)	simple	yes	0.978799	0.996659	spleen	testis
ENSMUSG00000052334	ENSMUSG00000093945	14:41766265-41825019(+)	14:41800114-41805222(-)	complex	yes	1	1	testis	testis
ENSMUSG00000068399	ENSMUSG00000000606	14:51601729-51807061(+)	14:51648458-51656339(+)	complex	yes	1	1	testis	testis
ENSMUSG00000079244	ENSMUSG00000091296	14:51790565-51899651(+)	14:51868013-51873063(-)	complex	yes	1	1	testis	testis
ENSMUSG00000079244	ENSMUSG00000094715	14:51790565-51899651(+)	14:51844264-51848735(-)	complex	yes	1	1	testis	testis
ENSMUSG00000075571	ENSMUSG00000054763	14:63273381-63287271(-)	14:63285013-63285849(+)	simple	yes	0.994118	0.583333	testis	kidney
ENSMUSG00000022105	ENSMUSG00000033446	14:73434651-73563081(-)	14:73476041-73477075(+)	simple	yes	0.68239	0.662037	spleen	spleen
ENSMUSG00000067995	ENSMUSG00000046523	14:76134974-76248185(-)	14:76200031-76200810(+)	simple	yes	0.629902	0.996032	testis	brain
ENSMUSG00000058656	ENSMUSG00000072584	15:53325590-53765777(-)	15:53748460-53749445(+)	simple	yes	0.936275	0.933333	brain	testis
ENSMUSG00000053469	ENSMUSG00000022372	15:66542641-66722456(+)	15:66654391-66703429(-)	simple	yes	0.905556	0.933889	testis	spleen
ENSMUSG00000022557	ENSMUSG00000034161	15:76337425-76361421(-)	15:76341802-76343320(+)	simple	yes	0.51004	0.71875	spleen	lung
ENSMUSG00000022401	ENSMUSG00000047108	15:81284425-81337232(+)	15:81291397-81292335(-)	simple	yes	0.294872	0.988864	brain	testis
ENSMUSG00000041720	ENSMUSG00000022766	16:17098433-17207303(-)	16:17154175-17160908(+)	simple	yes	0.740132	0.996878	brain	liver
ENSMUSG00000003526	ENSMUSG00000003531	16:17878574-17907021(-)	16:17883023-17888926(+)	simple	yes	0.813636	0.740885	liver	testis
ENSMUSG00000039637	ENSMUSG00000039646	16:4445358-4497475(-)	16:4466055-4468076(+)	simple	yes	0.825545	0.670543	spleen	spleen
ENSMUSG00000004071	ENSMUSG00000004070	16:4568456-4587991(-)	16:4580459-4583969(+)	simple	yes	0.72549	0.895702	brain	testis
ENSMUSG00000022748	ENSMUSG00000043336	16:57122562-57427089(-)	16:57326972-57392809(+)	simple	yes	0.60119	0.901042	testis	spleen
ENSMUSG00000022911	ENSMUSG00000047854	16:62615995-62667106(-)	16:62642186-62643064(+)	simple	yes	0.79932	0.965278	testis	lung
ENSMUSG00000039680	ENSMUSG00000089774	16:91855324-91908813(+)	16:91873945-91876101(+)	simple	yes	0.771028	0.825	kidney	kidney
ENSMUSG00000024169	ENSMUSG00000024168	17:25237766-25317912(+)	17:25277203-25299517(-)	simple	yes	0.926747	0.940632	testis	lung
ENSMUSG00000048731	ENSMUSG00000057789	17:27237104-27256007(+)	17:27239780-27244830(-)	simple	yes	0.591667	0.82655	testis	colon
ENSMUSG00000053436	ENSMUSG00000117145	17:28910714-28965312(+)	17:28945248-28945454(+)	simple	yes	0.629969	0.844444	spleen	spleen
ENSMUSG00000024308	ENSMUSG00000051390	17:34134929-34147125(+)	17:34135857-34137773(+)	simple	yes	0.681342	0.542169	spleen	testis
ENSMUSG00000042419	ENSMUSG00000081650	17:35439366-35454682(-)	17:35442833-35443054(+)	simple	yes	0.561111	0.822222	spleen	spleen
ENSMUSG00000090509	ENSMUSG00000073408	17:35912626-35961349(+)	17:35947725-35954560(-)	complex	yes	0.998594	0.933333	lung	lung
ENSMUSG00000045038	ENSMUSG00000071036	17:86476021-86962115(+)	17:86806153-86812008(-)	simple	yes	0.948295	0.842424	brain	testis
ENSMUSG00000024395	ENSMUSG00000052229	18:32064593-32091301(+)	18:32080042-32081061(-)	simple	yes	0.724189	0.948563	lung	brain
ENSMUSG00000037815	ENSMUSG00000071862	18:35285656-35386945(+)	18:35345753-35347649(-)	simple	yes	0.720559	0.994444	lung	brain
ENSMUSG00000103442	ENSMUSG00000103255	18:37063338-37318599(+)	18:37223189-37318309(+)	complex	yes	0.916667	0.975	testis	brain
ENSMUSG00000103442	ENSMUSG00000102312	18:37063338-37318599(+)	18:37079260-37318309(+)	complex	yes	0.916667	0.944444	testis	brain
ENSMUSG00000103442	ENSMUSG00000103092	18:37063338-37318599(+)	18:37093493-37318309(+)	complex	yes	0.916667	0.979167	testis	brain
ENSMUSG00000103442	ENSMUSG00000104318	18:37063338-37318599(+)	18:37106977-37318309(+)	complex	yes	0.916667	0.983333	testis	brain
ENSMUSG00000103442	ENSMUSG00000102697	18:37063338-37318599(+)	18:37277022-37318309(+)	complex	yes	0.916667	0.954938	testis	brain
ENSMUSG00000103442	ENSMUSG00000103310	18:37063338-37318599(+)	18:37153283-37318309(+)	complex	yes	0.916667	0.952381	testis	brain
ENSMUSG00000103442	ENSMUSG00000103770	18:37063338-37318599(+)	18:37130933-37318309(+)	complex	yes	0.916667	0.979167	testis	brain
ENSMUSG00000103442	ENSMUSG00000007440	18:37063338-37318599(+)	18:37138373-37318309(+)	complex	yes	0.916667	0.988889	testis	brain
ENSMUSG00000104148	ENSMUSG00000103255	18:37072371-37318599(+)	18:37223189-37318309(+)	complex	yes	0.974359	0.975	testis	brain
ENSMUSG00000104148	ENSMUSG00000102312	18:37072371-37318599(+)	18:37079260-37318309(+)	complex	yes	0.974359	0.944444	testis	brain
ENSMUSG00000104148	ENSMUSG00000103092	18:37072371-37318599(+)	18:37093493-37318309(+)	complex	yes	0.974359	0.979167	testis	brain
ENSMUSG00000104148	ENSMUSG00000104318	18:37072371-37318599(+)	18:37106977-37318309(+)	complex	yes	0.974359	0.983333	testis	brain
ENSMUSG00000104148	ENSMUSG00000102697	18:37072371-37318599(+)	18:37277022-37318309(+)	complex	yes	0.974359	0.954938	testis	brain
ENSMUSG00000104148	ENSMUSG00000103310	18:37072371-37318599(+)	18:37153283-37318309(+)	complex	yes	0.974359	0.952381	testis	brain
ENSMUSG00000104148	ENSMUSG00000103770	18:37072371-37318599(+)	18:37130933-37318309(+)	complex	yes	0.974359	0.979167	testis	brain
ENSMUSG00000104148	ENSMUSG00000007440	18:37072371-37318599(+)	18:37138373-37318309(+)	complex	yes	0.974359	0.988889	testis	brain
ENSMUSG00000103707	ENSMUSG00000103255	18:37100809-37318599(+)	18:37223189-37318309(+)	complex	yes	0.975	0.975	brain	brain
ENSMUSG00000103707	ENSMUSG00000104318	18:37100809-37318599(+)	18:37106977-37318309(+)	complex	yes	0.975	0.983333	brain	brain
ENSMUSG00000103707	ENSMUSG00000102697	18:37100809-37318599(+)	18:37277022-37318309(+)	complex	yes	0.975	0.954938	brain	brain
ENSMUSG00000103707	ENSMUSG00000103310	18:37100809-37318599(+)	18:37153283-37318309(+)	complex	yes	0.975	0.952381	brain	brain
ENSMUSG00000103707	ENSMUSG00000103770	18:37100809-37318599(+)	18:37130933-37318309(+)	complex	yes	0.975	0.979167	brain	brain
ENSMUSG00000103707	ENSMUSG00000007440	18:37100809-37318599(+)	18:37138373-37318309(+)	complex	yes	0.975	0.988889	brain	brain
ENSMUSG00000024524	ENSMUSG00000109901	18:67221599-67355786(+)	18:67338572-67339171(+)	simple	yes	0.990183	0.642857	brain	lung
ENSMUSG00000057130	ENSMUSG00000024571	18:80250406-80265565(+)	18:80254708-80255370(+)	simple	yes	0.362745	0.49635	brain	spleen
ENSMUSG00000034391	ENSMUSG00000024645	18:84953283-84999501(+)	18:84965772-84969422(-)	simple	yes	0.990909	0.403846	testis	lung
ENSMUSG00000064202	ENSMUSG00000040105	19:28882850-28945032(-)	19:28941401-28942279(+)	simple	yes	0.984628	0.590909	testis	brain
ENSMUSG00000052920	ENSMUSG00000053536	19:30546638-31742222(-)	19:31060466-31062364(+)	simple	yes	0.730303	0.710356	brain	brain
ENSMUSG00000025176	ENSMUSG00000090369	19:42034357-42058776(+)	19:42040871-42041785(+)	simple	yes	0.79023	0.997894	kidney	testis
ENSMUSG00000024892	ENSMUSG00000045045	19:4565716-4671316(+)	19:4662105-4664532(-)	simple	yes	0.785108	0.912037	kidney	brain
ENSMUSG00000056185	ENSMUSG00000100937	19:5545623-5560399(-)	19:5552895-5553779(-)	simple	yes	0.89528	0.994056	brain	testis
ENSMUSG00000100621	ENSMUSG00000047733	19:6127496-6132238(-)	19:6130173-6130734(+)	simple	yes	0.846667	0.977344	testis	testis
ENSMUSG00000036278	ENSMUSG00000047787	19:7034259-7175071(+)	19:7072521-7074545(-)	simple	yes	0.565104	0.777564	liver	brain
ENSMUSG00000045106	ENSMUSG00000027170	2:104737906-104848077(+)	2:104830066-104847332(-)	simple	yes	0.865972	0.539295	testis	spleen
ENSMUSG00000074968	ENSMUSG00000050808	2:110488485-110780448(-)	2:110561566-110567852(+)	simple	yes	0.994608	0.95	brain	brain
ENSMUSG00000034278	ENSMUSG00000055926	2:119003047-119039246(-)	2:119005443-119005988(+)	simple	yes	0.5	0.716667	brain	testis
ENSMUSG00000035109	ENSMUSG00000091337	2:125471535-125565297(-)	2:125515112-125515591(+)	simple	yes	0.9	0.831361	testis	brain
ENSMUSG00000027209	ENSMUSG00000027208	2:125825548-125988171(-)	2:125877635-125931481(+)	simple	yes	0.999656	0.949123	testis	lung
ENSMUSG00000068205	ENSMUSG00000051379	2:140237596-142231795(+)	2:140501677-140503626(-)	simple	yes	0.873939	0.829167	kidney	lung
ENSMUSG00000063364	ENSMUSG00000095315	2:150152940-150204564(-)	2:150153476-150168128(+)	simple	yes	0.691667	0.851754	brain	spleen
ENSMUSG00000019188	ENSMUSG00000042814	2:152511502-152546644(+)	2:152529191-152529736(+)	simple	yes	0.433908	0.633333	spleen	testis
ENSMUSG00000061411	ENSMUSG00000079001	2:153253532-153371682(-)	2:153334720-153335581(+)	simple	yes	0.949434	0.796667	testis	testis
ENSMUSG00000027489	ENSMUSG00000038523	2:154387059-154400759(-)	2:154390862-154391867(+)	complex	yes	0.902963	0.995201	brain	testis
ENSMUSG00000027489	ENSMUSG00000078129	2:154387059-154400759(-)	2:154394050-154395090(+)	complex	yes	0.902963	0.928283	brain	testis
ENSMUSG00000027502	ENSMUSG00000074569	2:172282591-172310694(+)	2:172292984-172296822(-)	simple	yes	0.391156	0.425	spleen	lung
ENSMUSG00000027523	ENSMUSG00000090625	2:174126467-174188181(+)	2:174176068-174188157(-)	simple	yes	0.787879	0.838889	brain	brain
ENSMUSG00000059013	ENSMUSG00000009551	2:32611171-32644583(+)	2:32623006-32630772(-)	simple	yes	0.867424	0.829412	spleen	spleen
ENSMUSG00000039021	ENSMUSG00000009563	2:32647261-32665360(-)	2:32647312-32651916(+)	simple	yes	0.978059	0.285088	testis	spleen
ENSMUSG00000038831	ENSMUSG00000004105	2:33027692-33230781(-)	2:33118228-33136298(+)	simple	yes	0.820707	0.688406	brain	spleen
ENSMUSG00000109865	ENSMUSG00000051396	2:3490028-3513727(-)	2:3508263-3509891(-)	simple	yes	0.600694	0.669048	spleen	brain
ENSMUSG00000035437	ENSMUSG00000053164	2:37359439-37454899(+)	2:37407456-37408505(+)	simple	yes	0.69697	0.855556	brain	brain
ENSMUSG00000025817	ENSMUSG00000056718	2:5859670-5873009(+)	2:5867021-5867494(-)	simple	yes	0.725225	0.583333	colon	brain
ENSMUSG00000027858	ENSMUSG00000027857	3:102642313-102708668(+)	3:102684786-102685627(-)	simple	yes	0.816787	0.791667	lung	brain
ENSMUSG00000056476	ENSMUSG00000036381	3:58914423-59222170(+)	3:59022442-59037917(-)	complex	yes	0.935294	0.816667	brain	spleen
ENSMUSG00000056476	ENSMUSG00000036353	3:58914423-59222170(+)	3:59124630-59125673(-)	complex	yes	0.935294	0.897667	brain	brain
ENSMUSG00000056476	ENSMUSG00000050075	3:58914423-59222170(+)	3:59004814-59005773(-)	complex	yes	0.935294	0.917917	brain	spleen
ENSMUSG00000056476	ENSMUSG00000036362	3:58914423-59222170(+)	3:59116763-59117776(-)	complex	yes	0.935294	0.923207	brain	spleen
ENSMUSG00000027831	ENSMUSG00000027832	3:65964526-66171440(-)	3:66127483-66132626(+)	simple	yes	0.972727	0.833333	kidney	lung
ENSMUSG00000027774	ENSMUSG00000047557	3:67337572-67382183(+)	3:67365562-67371047(-)	simple	yes	0.611722	0.69209	kidney	brain
ENSMUSG00000027993	ENSMUSG00000104043	3:84072404-84212365(-)	3:84082081-84082401(+)	simple	yes	0.934561	0.605556	brain	brain
ENSMUSG00000028082	ENSMUSG00000049013	3:85878620-86034018(+)	3:85901127-85909798(-)	simple	yes	0.345528	0.979167	colon	testis
ENSMUSG00000028080	ENSMUSG00000057777	3:86132596-86688968(+)	3:86453919-86454998(-)	simple	yes	0.452381	0.983333	spleen	colon
ENSMUSG00000028567	ENSMUSG00000073775	4:108691963-108718643(+)	4:108705088-108706143(+)	simple	yes	0.454733	0.627976	lung	spleen
ENSMUSG00000061298	ENSMUSG00000028545	4:110255069-111520221(+)	4:111272372-111317104(+)	simple	yes	0.946377	0.733712	testis	kidney
ENSMUSG00000078773	ENSMUSG00000094595	4:11563343-11615654(+)	4:11579734-11584202(+)	simple	yes	0.902083	0.9	testis	brain
ENSMUSG00000002384	ENSMUSG00000076438	4:122999144-123018330(+)	4:123010082-123011644(+)	simple	yes	0.822222	0.999357	testis	testis
ENSMUSG00000032726	ENSMUSG00000076436	4:123207060-123236501(-)	4:123215817-123217379(-)	simple	yes	0.914815	0.999628	colon	testis
ENSMUSG00000028804	ENSMUSG00000048686	4:127881863-128457961(+)	4:128154021-128154566(-)	simple	yes	0.992	0.999965	brain	testis
ENSMUSG00000028991	ENSMUSG00000028989	4:148536728-148641317(+)	4:148580612-148584746(-)	simple	yes	0.587459	0.945833	kidney	kidney
ENSMUSG00000014592	ENSMUSG00000078491	4:151147249-151946126(-)	4:151174128-151175597(+)	simple	yes	0.966466	0.95	brain	testis
ENSMUSG00000039579	ENSMUSG00000028310	4:49665226-49845081(-)	4:49681157-49681948(-)	simple	yes	0.996296	0.999638	brain	testis
ENSMUSG00000028373	ENSMUSG00000051675	4:65299689-66322597(-)	4:65531445-65533412(+)	simple	yes	0.862121	0.933743	brain	brain
ENSMUSG00000028576	ENSMUSG00000049799	4:94506219-94581306(+)	4:94526461-94531610(-)	simple	yes	0.927132	0.972053	testis	kidney
ENSMUSG00000028556	ENSMUSG00000028553	4:98825495-99008999(-)	4:98919242-98926239(+)	simple	yes	0.489583	0.996649	brain	liver
ENSMUSG00000011831	ENSMUSG00000063447	5:107896012-108022905(-)	5:107978351-107978794(+)	simple	yes	0.578616	0.998925	brain	testis
ENSMUSG00000033540	ENSMUSG00000046959	5:108817229-108831239(+)	5:108819083-108822434(-)	simple	yes	0.72619	0.871859	spleen	liver
ENSMUSG00000042328	ENSMUSG00000051503	5:112492874-112525996(+)	5:112502293-112503702(-)	simple	yes	0.7343	0.984127	testis	testis
ENSMUSG00000058153	ENSMUSG00000072722	5:112569875-112724734(-)	5:112597455-112598840(+)	simple	yes	0.992132	0.994776	brain	testis
ENSMUSG00000029600	ENSMUSG00000029601	5:120732642-120749711(-)	5:120738184-120745050(+)	simple	yes	0.722222	0.979494	brain	testis
ENSMUSG00000029452	ENSMUSG00000062438	5:121601286-121661434(+)	5:121638623-121641043(-)	complex	yes	0.865556	0.998582	kidney	testis
ENSMUSG00000029452	ENSMUSG00000072647	5:121601286-121661434(+)	5:121656916-121659291(-)	complex	yes	0.865556	0.961702	kidney	testis
ENSMUSG00000053553	ENSMUSG00000053647	5:139346300-139441300(-)	5:139411657-139412784(+)	complex	yes	0.407407	0.75	spleen	brain
ENSMUSG00000053553	ENSMUSG00000044092	5:139346300-139441300(-)	5:139392249-139401019(+)	complex	yes	0.407407	0.822222	spleen	spleen
ENSMUSG00000053553	ENSMUSG00000044197	5:139346300-139441300(-)	5:139364530-139379201(+)	complex	yes	0.407407	0.678241	spleen	liver
ENSMUSG00000029576	ENSMUSG00000074817	5:142470898-142530670(-)	5:142513713-142515641(-)	simple	yes	0.906061	0.999442	testis	testis
ENSMUSG00000029613	ENSMUSG00000029607	5:143803646-143838707(+)	5:143827708-143833906(-)	simple	yes	0.481481	0.98858	spleen	testis
ENSMUSG00000064280	ENSMUSG00000039899	5:21498290-21604836(-)	5:21577715-21580958(+)	simple	yes	0.929104	0.772436	testis	spleen
ENSMUSG00000048520	ENSMUSG00000039883	5:21688934-21850534(-)	5:21765520-21780359(+)	simple	yes	0.987559	0.913333	testis	lung
ENSMUSG00000061576	ENSMUSG00000048703	5:27023057-27930749(+)	5:27701955-27706365(-)	simple	yes	0.993952	0.99359	brain	testis
ENSMUSG00000092094	ENSMUSG00000040514	5:6819030-7394378(-)	5:7354821-7355582(+)	simple	yes	1	0.999306	brain	testis
ENSMUSG00000079659	ENSMUSG00000042508	5:9151318-9203035(+)	5:9170029-9200484(-)	simple	yes	0.679487	0.588542	lung	spleen
ENSMUSG00000009394	ENSMUSG00000030317	6:115112042-115258184(+)	6:115223247-115228739(-)	simple	yes	0.993393	0.972989	brain	brain
ENSMUSG00000042129	ENSMUSG00000048489	6:116615199-116638865(-)	6:116628659-116629276(+)	simple	yes	0.882716	0.92507	spleen	liver
ENSMUSG00000041460	ENSMUSG00000055003	6:119213583-119327096(+)	6:119294017-119300676(-)	simple	yes	0.688889	0.955385	lung	brain
ENSMUSG00000030337	ENSMUSG00000038213	6:125192689-125217473(+)	6:125201629-125208560(-)	complex	yes	0.810502	0.728448	brain	spleen
ENSMUSG00000030337	ENSMUSG00000030336	6:125192689-125217473(+)	6:125210273-125213855(-)	complex	yes	0.810502	0.962613	brain	spleen
ENSMUSG00000017978	ENSMUSG00000051956	6:23263542-23839136(-)	6:23648908-23650056(-)	complex	yes	0.908602	0.9999	brain	testis
ENSMUSG00000017978	ENSMUSG00000078179	6:23263542-23839136(-)	6:23654044-23654994(-)	complex	yes	0.908602	0.999738	brain	testis
ENSMUSG00000001424	ENSMUSG00000049939	6:28480564-28933413(+)	6:28662179-28831613(-)	simple	yes	0.432203	0.98549	liver	brain
ENSMUSG00000029804	ENSMUSG00000055430	6:58820618-58895906(+)	6:58883482-58883952(-)	simple	yes	0.88764	0.995601	brain	brain
ENSMUSG00000055027	ENSMUSG00000053012	6:71192735-71298933(-)	6:71260970-71261740(+)	simple	yes	0.757143	0.42963	testis	testis
ENSMUSG00000063063	ENSMUSG00000060780	6:76859533-77891422(-)	6:77220545-77222113(+)	simple	yes	0.983019	0.996991	brain	brain
ENSMUSG00000030022	ENSMUSG00000048636	6:92754379-92920136(-)	6:92793586-92818754(+)	complex	yes	0.769048	0.891667	lung	kidney
ENSMUSG00000059187	ENSMUSG00000072878	6:96092618-96631745(+)	6:96141720-96143042(-)	simple	yes	0.989181	0.999959	brain	testis
ENSMUSG00000030842	ENSMUSG00000064307	7:101555206-101575671(+)	7:101562278-101569925(-)	simple	yes	0.357527	0.966019	spleen	testis
ENSMUSG00000030876	ENSMUSG00000035004	7:120634034-120675558(+)	7:120664684-120673728(-)	simple	yes	0.394558	0.921147	kidney	spleen
ENSMUSG00000034951	ENSMUSG00000030873	7:121480319-121580808(-)	7:121498462-121517282(+)	simple	yes	0.471429	0.949632	brain	lung
ENSMUSG00000070369	ENSMUSG00000030785	7:127753950-127822875(+)	7:127804901-127805467(-)	simple	yes	0.984756	0.711382	spleen	lung
ENSMUSG00000058325	ENSMUSG00000073805	7:134272528-134774271(+)	7:134486137-134520528(-)	simple	yes	0.627778	0.766667	lung	brain
ENSMUSG00000009246	ENSMUSG00000045752	7:142623045-142643345(-)	7:142623372-142624647(+)	simple	yes	0.935714	0.462366	colon	brain
ENSMUSG00000064264	ENSMUSG00000117477	7:24210103-24214955(+)	7:24210138-24211865(-)	simple	yes	0.863333	0.998786	brain	testis
ENSMUSG00000054161	ENSMUSG00000070563	7:45371605-45378423(+)	7:45374617-45375000(-)	simple	yes	0.918667	0.995292	testis	testis
ENSMUSG00000055409	ENSMUSG00000084234	7:49625137-50512697(+)	7:50248968-50250158(+)	simple	yes	0.998039	0.999145	brain	testis
ENSMUSG00000052040	ENSMUSG00000095061	7:63541256-63588294(-)	7:63566810-63569819(+)	simple	yes	0.682957	0.652381	spleen	liver
ENSMUSG00000030518	ENSMUSG00000070520	7:64408845-64806071(-)	7:64521827-64522666(-)	simple	yes	0.995887	0.479167	brain	brain
ENSMUSG00000035547	ENSMUSG00000074006	7:97773080-97813926(-)	7:97794134-97794625(-)	simple	yes	0.792857	0.891667	brain	spleen
ENSMUSG00000039842	ENSMUSG00000031465	8:18645612-18851477(+)	8:18742064-18791294(-)	simple	yes	0.55	0.698413	brain	lung
ENSMUSG00000031585	ENSMUSG00000094500	8:34225766-34266597(+)	8:34232336-34232617(-)	simple	yes	0.875	0.981884	testis	brain
ENSMUSG00000001911	ENSMUSG00000074203	8:85435292-85526653(-)	8:85449898-85453458(+)	simple	yes	0.779412	0.842424	brain	spleen
ENSMUSG00000033192	ENSMUSG00000078144	8:93582083-93644847(+)	8:93628113-93628856(+)	simple	yes	0.870588	0.808333	spleen	testis
ENSMUSG00000031783	ENSMUSG00000040631	8:95584184-95597640(+)	8:95591757-95597553(-)	simple	yes	0.377193	0.637634	brain	colon
ENSMUSG00000090150	ENSMUSG00000079355	9:103940960-104003895(+)	9:103975893-103976945(-)	simple	yes	0.778409	0.860417	liver	lung
ENSMUSG00000032575	ENSMUSG00000074102	9:106747437-106769097(-)	9:106761503-106764166(-)	simple	yes	0.537333	0.5	testis	spleen
ENSMUSG00000079323	ENSMUSG00000042106	9:107860486-107869590(+)	9:107861466-107862946(-)	simple	yes	0.855	0.791228	testis	spleen
ENSMUSG00000041528	ENSMUSG00000032593	9:107929039-107955002(-)	9:107930579-107932105(+)	simple	yes	0.697115	0.666667	spleen	spleen
ENSMUSG00000045594	ENSMUSG00000079260	9:114230260-114303109(+)	9:114233703-114235046(+)	simple	yes	0.866228	0.685897	kidney	spleen
ENSMUSG00000040875	ENSMUSG00000050621	9:114807746-115061224(+)	9:114811521-114811775(-)	simple	yes	0.911285	0.823611	testis	lung
ENSMUSG00000025241	ENSMUSG00000048521	9:123621739-123672578(-)	9:123638980-123640056(+)	simple	yes	0.647619	0.847222	testis	spleen
ENSMUSG00000032198	ENSMUSG00000047822	9:21711653-21763884(-)	9:21746814-21748383(+)	simple	yes	0.673203	0.964844	lung	liver
ENSMUSG00000085576	ENSMUSG00000047995	9:24469333-24607459(-)	9:24536512-24536973(+)	simple	yes	0.998589	1	testis	testis
ENSMUSG00000032042	ENSMUSG00000050471	9:35122585-35159101(+)	9:35129030-35155995(-)	simple	yes	0.4121	0.855392	liver	testis
ENSMUSG00000032006	ENSMUSG00000047619	9:6168795-6377020(+)	9:6265141-6266367(-)	simple	yes	0.844949	0.998551	lung	testis
ENSMUSG00000004936	ENSMUSG00000035337	9:64093967-64160574(-)	9:64142521-64143222(+)	simple	yes	0.800839	0.675	brain	testis
ENSMUSG00000079481	ENSMUSG00000049191	X:100893174-101126533(+)	X:101112669-101114468(-)	simple	yes	0.901923	0.792308	brain	brain
ENSMUSG00000031012	ENSMUSG00000040229	X:13388410-13712305(-)	X:13505473-13506600(+)	complex	yes	0.852564	0.775833	brain	spleen
ENSMUSG00000031012	ENSMUSG00000047678	X:13388410-13712305(-)	X:13531454-13532440(+)	complex	yes	0.852564	0.866667	brain	spleen
ENSMUSG00000044348	ENSMUSG00000031428	X:135883419-135916094(-)	X:135895387-135896568(+)	simple	yes	0.806667	0.988398	spleen	brain
ENSMUSG00000059203	ENSMUSG00000071686	X:136552469-137747373(+)	X:137108944-137110176(-)	simple	yes	1	1	brain	testis
ENSMUSG00000041710	ENSMUSG00000072934	X:143165494-143306837(-)	X:143256881-143257213(+)	simple	yes	1	0.994444	brain	testis
ENSMUSG00000025269	ENSMUSG00000025270	X:149304204-149371072(-)	X:149335160-149353487(+)	simple	yes	0.642857	0.889727	spleen	spleen
ENSMUSG00000031292	ENSMUSG00000055691	X:159556525-159711484(-)	X:159686079-159686930(-)	simple	yes	0.941386	0.952083	brain	testis
ENSMUSG00000031360	ENSMUSG00000040808	X:161684283-161812832(+)	X:161745132-161747192(-)	simple	yes	0.563333	0.88884	spleen	kidney
ENSMUSG00000037217	ENSMUSG00000001131	X:20727713-20787028(-)	X:20737278-20740871(+)	simple	yes	0.997279	0.747917	brain	lung
ENSMUSG00000079593	ENSMUSG00000051851	X:52576841-52610871(-)	X:52610013-52610351(+)	simple	yes	0.883333	0.927729	brain	brain
ENSMUSG00000045103	ENSMUSG00000035522	X:81992723-84246174(+)	X:82530391-82531284(-)	simple	yes	0.862821	0.999927	brain	testis
ENSMUSG00000015342	ENSMUSG00000100200	X:9139229-9175988(+)	X:9150098-9150415(+)	simple	yes	0.75	0.983333	brain	testis
ENSMUSG00000079330	ENSMUSG00000066936	1:132132082-132184696(+)	1:132156957-132157364(-)	simple	no	NA	NA	NA	NA
ENSMUSG00000055214	ENSMUSG00000078184	1:175791394-176102440(-)	1:175805951-175806475(-)	simple	no	NA	NA	NA	NA
ENSMUSG00000037509	ENSMUSG00000118272	1:34717305-34850910(+)	1:34840875-34841045(+)	simple	no	NA	NA	NA	NA
ENSMUSG00000052477	ENSMUSG00000079457	1:85090166-85247785(-)	1:85190371-85191261(+)	simple	no	NA	NA	NA	NA
ENSMUSG00000090165	ENSMUSG00000081984	1:87983204-88146146(+)	1:88132672-88133400(-)	simple	no	NA	NA	NA	NA
ENSMUSG00000089675	ENSMUSG00000081984	1:88015589-88146146(+)	1:88132672-88133400(-)	simple	no	NA	NA	NA	NA
ENSMUSG00000090171	ENSMUSG00000081984	1:88128359-88146146(+)	1:88132672-88133400(-)	simple	no	NA	NA	NA	NA
ENSMUSG00000071340	ENSMUSG00000049872	10:33932851-33978743(+)	10:33968122-33972433(-)	simple	no	NA	NA	NA	NA
ENSMUSG00000001151	ENSMUSG00000117965	10:76187573-76278452(-)	10:76276075-76276278(-)	simple	no	NA	NA	NA	NA
ENSMUSG00000069581	ENSMUSG00000094146	10:77522647-77722414(+)	10:77551641-77552003(+)	complex	no	NA	NA	NA	NA
ENSMUSG00000069581	ENSMUSG00000094012	10:77522647-77722414(+)	10:77547291-77547650(+)	complex	no	NA	NA	NA	NA
ENSMUSG00000069581	ENSMUSG00000096481	10:77522647-77722414(+)	10:77617684-77618376(-)	complex	no	NA	NA	NA	NA
ENSMUSG00000069581	ENSMUSG00000095970	10:77522647-77722414(+)	10:77525791-77526591(-)	complex	no	NA	NA	NA	NA
ENSMUSG00000069581	ENSMUSG00000096131	10:77522647-77722414(+)	10:77630233-77630910(-)	complex	no	NA	NA	NA	NA
ENSMUSG00000069581	ENSMUSG00000096380	10:77522647-77722414(+)	10:77634221-77634967(-)	complex	no	NA	NA	NA	NA
ENSMUSG00000069581	ENSMUSG00000069583	10:77522647-77722414(+)	10:77556459-77556851(+)	complex	no	NA	NA	NA	NA
ENSMUSG00000069581	ENSMUSG00000112380	10:77522647-77722414(+)	10:77586355-77587188(-)	complex	no	NA	NA	NA	NA
ENSMUSG00000069581	ENSMUSG00000112653	10:77522647-77722414(+)	10:77682640-77683116(+)	complex	no	NA	NA	NA	NA
ENSMUSG00000069581	ENSMUSG00000112600	10:77522647-77722414(+)	10:77650516-77672486(+)	complex	no	NA	NA	NA	NA
ENSMUSG00000069581	ENSMUSG00000094913	10:77522647-77722414(+)	10:77647006-77647677(-)	complex	no	NA	NA	NA	NA
ENSMUSG00000069581	ENSMUSG00000094120	10:77522647-77722414(+)	10:77594824-77595516(-)	complex	no	NA	NA	NA	NA
ENSMUSG00000069581	ENSMUSG00000095721	10:77522647-77722414(+)	10:77623324-77624034(-)	complex	no	NA	NA	NA	NA
ENSMUSG00000069581	ENSMUSG00000111915	10:77522647-77722414(+)	10:77697853-77698458(+)	complex	no	NA	NA	NA	NA
ENSMUSG00000069581	ENSMUSG00000095817	10:77522647-77722414(+)	10:77606467-77607159(-)	complex	no	NA	NA	NA	NA
ENSMUSG00000069581	ENSMUSG00000095593	10:77522647-77722414(+)	10:77612086-77612778(-)	complex	no	NA	NA	NA	NA
ENSMUSG00000069581	ENSMUSG00000071195	10:77522647-77722414(+)	10:77688696-77689373(+)	complex	no	NA	NA	NA	NA
ENSMUSG00000069581	ENSMUSG00000096421	10:77522647-77722414(+)	10:77562320-77562682(+)	complex	no	NA	NA	NA	NA
ENSMUSG00000069581	ENSMUSG00000112864	10:77522647-77722414(+)	10:77577630-77578472(-)	complex	no	NA	NA	NA	NA
ENSMUSG00000069581	ENSMUSG00000112223	10:77522647-77722414(+)	10:77671833-77672486(+)	complex	no	NA	NA	NA	NA
ENSMUSG00000069581	ENSMUSG00000069584	10:77522647-77722414(+)	10:77542460-77542792(+)	complex	no	NA	NA	NA	NA
ENSMUSG00000069581	ENSMUSG00000112170	10:77522647-77722414(+)	10:77532375-77533067(-)	complex	no	NA	NA	NA	NA
ENSMUSG00000112600	ENSMUSG00000069582	10:77650516-77672486(+)	10:77662211-77662876(-)	simple	no	NA	NA	NA	NA
ENSMUSG00000019952	ENSMUSG00000055108	10:98943071-99032592(+)	10:98961861-98962058(-)	complex	no	NA	NA	NA	NA
ENSMUSG00000093485	ENSMUSG00000017718	11:117700531-117729455(+)	11:117716776-117729351(+)	complex	no	NA	NA	NA	NA
ENSMUSG00000093485	ENSMUSG00000025574	11:117700531-117729455(+)	11:117706777-117716605(-)	complex	no	NA	NA	NA	NA
ENSMUSG00000037857	ENSMUSG00000000724	11:77577054-77632618(+)	11:77609581-77616107(-)	simple	no	NA	NA	NA	NA
ENSMUSG00000020716	ENSMUSG00000093938	11:79230826-79469222(+)	11:79406239-79407573(-)	complex	no	NA	NA	NA	NA
ENSMUSG00000098530	ENSMUSG00000096458	12:102686413-102724004(-)	12:102708489-102709547(-)	complex	no	NA	NA	NA	NA
ENSMUSG00000098530	ENSMUSG00000046675	12:102686413-102724004(-)	12:102710346-102711270(+)	complex	no	NA	NA	NA	NA
ENSMUSG00000054003	ENSMUSG00000091402	12:111938076-112034714(+)	12:111945884-111946774(-)	simple	no	NA	NA	NA	NA
ENSMUSG00000021139	ENSMUSG00000072974	12:81406089-81579553(-)	12:81423910-81426156(-)	complex	no	NA	NA	NA	NA
ENSMUSG00000021139	ENSMUSG00000072972	12:81406089-81579553(-)	12:81466328-81468619(-)	complex	no	NA	NA	NA	NA
ENSMUSG00000021711	ENSMUSG00000118537	13:104280646-104314667(-)	13:104310642-104311409(-)	simple	no	NA	NA	NA	NA
ENSMUSG00000021391	ENSMUSG00000113255	13:49617686-49806165(-)	13:49647126-49647905(+)	complex	no	NA	NA	NA	NA
ENSMUSG00000114432	ENSMUSG00000062705	13:61043829-61084345(-)	13:61049369-61050449(-)	simple	no	NA	NA	NA	NA
ENSMUSG00000052334	ENSMUSG00000095044	14:41766265-41825019(+)	14:41785428-41789856(-)	complex	no	NA	NA	NA	NA
ENSMUSG00000068399	ENSMUSG00000070448	14:51601729-51807061(+)	14:51689499-51697412(+)	complex	no	NA	NA	NA	NA
ENSMUSG00000079244	ENSMUSG00000091142	14:51790565-51899651(+)	14:51807111-51811419(-)	complex	no	NA	NA	NA	NA
ENSMUSG00000079244	ENSMUSG00000096024	14:51790565-51899651(+)	14:51825110-51829561(-)	complex	no	NA	NA	NA	NA
ENSMUSG00000022324	ENSMUSG00000094447	15:34316660-34435933(+)	15:34349322-34356567(-)	simple	no	NA	NA	NA	NA
ENSMUSG00000022362	ENSMUSG00000022361	15:57892006-57932735(-)	15:57915623-57918244(-)	simple	no	NA	NA	NA	NA
ENSMUSG00000115463	ENSMUSG00000050891	15:58761163-58808145(+)	15:58762543-58805549(-)	simple	no	NA	NA	NA	NA
ENSMUSG00000116121	ENSMUSG00000032988	15:79114013-79140295(+)	15:79135328-79138007(-)	simple	no	NA	NA	NA	NA
ENSMUSG00000099908	ENSMUSG00000022706	16:18655346-18715227(+)	16:18691088-18695273(-)	simple	no	NA	NA	NA	NA
ENSMUSG00000115293	ENSMUSG00000051146	16:20430375-20463986(+)	16:20438923-20439944(-)	simple	no	NA	NA	NA	NA
ENSMUSG00000116930	ENSMUSG00000089774	16:91855324-91983435(+)	16:91873945-91876101(+)	simple	no	NA	NA	NA	NA
ENSMUSG00000117081	ENSMUSG00000000157	16:96165227-96326717(+)	16:96223821-96239997(-)	simple	no	NA	NA	NA	NA
ENSMUSG00000090509	ENSMUSG00000090588	17:35912626-35961349(+)	17:35929025-35937329(-)	complex	no	NA	NA	NA	NA
ENSMUSG00000004945	ENSMUSG00000101959	17:5461644-5490492(-)	17:5467784-5468932(-)	simple	no	NA	NA	NA	NA
ENSMUSG00000044201	ENSMUSG00000078240	18:34866294-34883981(-)	18:34870468-34870950(+)	simple	no	NA	NA	NA	NA
ENSMUSG00000117874	ENSMUSG00000073600	18:35781405-35795181(-)	18:35785220-35788252(-)	simple	no	NA	NA	NA	NA
ENSMUSG00000103442	ENSMUSG00000103800	18:37063338-37318599(+)	18:37125520-37318309(+)	complex	no	NA	NA	NA	NA
ENSMUSG00000104148	ENSMUSG00000103800	18:37072371-37318599(+)	18:37125520-37318309(+)	complex	no	NA	NA	NA	NA
ENSMUSG00000104252	ENSMUSG00000103255	18:37085819-37318599(+)	18:37223189-37318309(+)	complex	no	NA	NA	NA	NA
ENSMUSG00000104252	ENSMUSG00000103092	18:37085819-37318599(+)	18:37093493-37318309(+)	complex	no	NA	NA	NA	NA
ENSMUSG00000104252	ENSMUSG00000104318	18:37085819-37318599(+)	18:37106977-37318309(+)	complex	no	NA	NA	NA	NA
ENSMUSG00000104252	ENSMUSG00000102697	18:37085819-37318599(+)	18:37277022-37318309(+)	complex	no	NA	NA	NA	NA
ENSMUSG00000104252	ENSMUSG00000103800	18:37085819-37318599(+)	18:37125520-37318309(+)	complex	no	NA	NA	NA	NA
ENSMUSG00000104252	ENSMUSG00000103310	18:37085819-37318599(+)	18:37153283-37318309(+)	complex	no	NA	NA	NA	NA
ENSMUSG00000104252	ENSMUSG00000103770	18:37085819-37318599(+)	18:37130933-37318309(+)	complex	no	NA	NA	NA	NA
ENSMUSG00000104252	ENSMUSG00000007440	18:37085819-37318599(+)	18:37138373-37318309(+)	complex	no	NA	NA	NA	NA
ENSMUSG00000103458	ENSMUSG00000051316	18:37085819-37973182(+)	18:37775540-37776565(-)	complex	no	NA	NA	NA	NA
ENSMUSG00000103458	ENSMUSG00000103255	18:37085819-37973182(+)	18:37223189-37318309(+)	complex	no	NA	NA	NA	NA
ENSMUSG00000103458	ENSMUSG00000045689	18:37085819-37973182(+)	18:37440692-37443046(+)	complex	no	NA	NA	NA	NA
ENSMUSG00000103458	ENSMUSG00000102206	18:37085819-37973182(+)	18:37143911-37318599(+)	complex	no	NA	NA	NA	NA
ENSMUSG00000103458	ENSMUSG00000051678	18:37085819-37973182(+)	18:37467081-37469399(+)	complex	no	NA	NA	NA	NA
ENSMUSG00000103458	ENSMUSG00000043458	18:37085819-37973182(+)	18:37568856-37571225(+)	complex	no	NA	NA	NA	NA
ENSMUSG00000103458	ENSMUSG00000051242	18:37085819-37973182(+)	18:37534008-37536494(+)	complex	no	NA	NA	NA	NA
ENSMUSG00000103458	ENSMUSG00000047033	18:37085819-37973182(+)	18:37606770-37609130(+)	complex	no	NA	NA	NA	NA
ENSMUSG00000103458	ENSMUSG00000051663	18:37085819-37973182(+)	18:37398051-37400507(+)	complex	no	NA	NA	NA	NA
ENSMUSG00000103458	ENSMUSG00000047307	18:37085819-37973182(+)	18:37575624-37578014(+)	complex	no	NA	NA	NA	NA
ENSMUSG00000103458	ENSMUSG00000045876	18:37085819-37973182(+)	18:37488324-37490663(+)	complex	no	NA	NA	NA	NA
ENSMUSG00000103458	ENSMUSG00000044022	18:37085819-37973182(+)	18:37646873-37649197(+)	complex	no	NA	NA	NA	NA
ENSMUSG00000103458	ENSMUSG00000103092	18:37085819-37973182(+)	18:37093493-37318309(+)	complex	no	NA	NA	NA	NA
ENSMUSG00000103458	ENSMUSG00000104318	18:37085819-37973182(+)	18:37106977-37318309(+)	complex	no	NA	NA	NA	NA
ENSMUSG00000103458	ENSMUSG00000047910	18:37085819-37973182(+)	18:37611042-37613450(+)	complex	no	NA	NA	NA	NA
ENSMUSG00000103458	ENSMUSG00000045657	18:37085819-37973182(+)	18:37544926-37547319(+)	complex	no	NA	NA	NA	NA
ENSMUSG00000103458	ENSMUSG00000051486	18:37085819-37973182(+)	18:37554672-37557065(+)	complex	no	NA	NA	NA	NA
ENSMUSG00000103458	ENSMUSG00000073591	18:37085819-37973182(+)	18:37651534-37653918(+)	complex	no	NA	NA	NA	NA
ENSMUSG00000103458	ENSMUSG00000063687	18:37085819-37973182(+)	18:37453622-37456000(+)	complex	no	NA	NA	NA	NA
ENSMUSG00000103458	ENSMUSG00000044043	18:37085819-37973182(+)	18:37580896-37583286(+)	complex	no	NA	NA	NA	NA
ENSMUSG00000103458	ENSMUSG00000102697	18:37085819-37973182(+)	18:37277022-37318309(+)	complex	no	NA	NA	NA	NA
ENSMUSG00000103458	ENSMUSG00000046191	18:37085819-37973182(+)	18:37637476-37639875(+)	complex	no	NA	NA	NA	NA
ENSMUSG00000103458	ENSMUSG00000103800	18:37085819-37973182(+)	18:37125520-37318309(+)	complex	no	NA	NA	NA	NA
ENSMUSG00000103458	ENSMUSG00000045498	18:37085819-37973182(+)	18:37434036-37436390(+)	complex	no	NA	NA	NA	NA
ENSMUSG00000103458	ENSMUSG00000046387	18:37085819-37973182(+)	18:37618212-37620611(+)	complex	no	NA	NA	NA	NA
ENSMUSG00000103458	ENSMUSG00000103310	18:37085819-37973182(+)	18:37153283-37318309(+)	complex	no	NA	NA	NA	NA
ENSMUSG00000103458	ENSMUSG00000050304	18:37085819-37973182(+)	18:37770730-37771527(-)	complex	no	NA	NA	NA	NA
ENSMUSG00000103458	ENSMUSG00000103707	18:37085819-37973182(+)	18:37100809-37318599(+)	complex	no	NA	NA	NA	NA
ENSMUSG00000103458	ENSMUSG00000043313	18:37085819-37973182(+)	18:37630207-37632612(+)	complex	no	NA	NA	NA	NA
ENSMUSG00000103458	ENSMUSG00000045062	18:37085819-37973182(+)	18:37474866-37477355(+)	complex	no	NA	NA	NA	NA
ENSMUSG00000103458	ENSMUSG00000103770	18:37085819-37973182(+)	18:37130933-37318309(+)	complex	no	NA	NA	NA	NA
ENSMUSG00000103458	ENSMUSG00000051599	18:37085819-37973182(+)	18:37428029-37430428(+)	complex	no	NA	NA	NA	NA
ENSMUSG00000103458	ENSMUSG00000007440	18:37085819-37973182(+)	18:37138373-37318309(+)	complex	no	NA	NA	NA	NA
ENSMUSG00000103458	ENSMUSG00000048347	18:37085819-37973182(+)	18:37622672-37625050(+)	complex	no	NA	NA	NA	NA
ENSMUSG00000103707	ENSMUSG00000103800	18:37100809-37318599(+)	18:37125520-37318309(+)	complex	no	NA	NA	NA	NA
ENSMUSG00000102206	ENSMUSG00000103255	18:37143911-37318599(+)	18:37223189-37318309(+)	complex	no	NA	NA	NA	NA
ENSMUSG00000102206	ENSMUSG00000102697	18:37143911-37318599(+)	18:37277022-37318309(+)	complex	no	NA	NA	NA	NA
ENSMUSG00000102206	ENSMUSG00000103310	18:37143911-37318599(+)	18:37153283-37318309(+)	complex	no	NA	NA	NA	NA
ENSMUSG00000096764	ENSMUSG00000027131	2:112097167-112207433(+)	2:112193664-112198249(-)	simple	no	NA	NA	NA	NA
ENSMUSG00000074884	ENSMUSG00000046110	2:121279916-121287556(+)	2:121282459-121287034(-)	simple	no	NA	NA	NA	NA
ENSMUSG00000100963	ENSMUSG00000049692	2:130247466-130249134(+)	2:130248644-130249099(+)	simple	no	NA	NA	NA	NA
ENSMUSG00000038259	ENSMUSG00000078972	2:155783463-155786975(-)	2:155783713-155784417(+)	simple	no	NA	NA	NA	NA
ENSMUSG00000090996	ENSMUSG00000017720	2:164303288-164330168(+)	2:164312957-164315570(-)	simple	no	NA	NA	NA	NA
ENSMUSG00000092356	ENSMUSG00000026922	2:26479099-26522748(+)	2:26483599-26494222(-)	simple	no	NA	NA	NA	NA
ENSMUSG00000048652	ENSMUSG00000090202	3:146352041-146386569(-)	3:146352157-146356906(-)	simple	no	NA	NA	NA	NA
ENSMUSG00000027751	ENSMUSG00000094487	3:54602626-54635902(+)	3:54621258-54621380(-)	simple	no	NA	NA	NA	NA
ENSMUSG00000027799	ENSMUSG00000056947	3:55534325-56090656(-)	3:55690415-55691494(+)	simple	no	NA	NA	NA	NA
ENSMUSG00000056476	ENSMUSG00000051431	3:58914423-59222170(+)	3:59086427-59091840(-)	complex	no	NA	NA	NA	NA
ENSMUSG00000105204	ENSMUSG00000041263	3:88989292-89008406(-)	3:88991789-88999780(-)	simple	no	NA	NA	NA	NA
ENSMUSG00000042642	ENSMUSG00000078173	3:89309538-89318551(-)	3:89309761-89309946(-)	simple	no	NA	NA	NA	NA
ENSMUSG00000054885	ENSMUSG00000094686	4:42760983-42845996(+)	4:42773253-42773918(-)	complex	no	NA	NA	NA	NA
ENSMUSG00000054885	ENSMUSG00000078722	4:42760983-42845996(+)	4:42782063-42794781(-)	complex	no	NA	NA	NA	NA
ENSMUSG00000028468	ENSMUSG00000078719	4:43579394-43587234(+)	4:43583313-43584268(-)	simple	no	NA	NA	NA	NA
ENSMUSG00000095935	ENSMUSG00000094116	4:73526235-73575405(+)	4:73541338-73545142(+)	complex	no	NA	NA	NA	NA
ENSMUSG00000095935	ENSMUSG00000096700	4:73526235-73575405(+)	4:73556475-73560276(+)	complex	no	NA	NA	NA	NA
ENSMUSG00000029093	ENSMUSG00000043430	5:36176672-36555389(-)	5:36361410-36362987(+)	simple	no	NA	NA	NA	NA
ENSMUSG00000063646	ENSMUSG00000113373	5:37242714-37305345(+)	5:37271128-37274817(+)	simple	no	NA	NA	NA	NA
ENSMUSG00000100704	ENSMUSG00000007907	5:88118518-88152591(+)	5:88127351-88128526(+)	simple	no	NA	NA	NA	NA
ENSMUSG00000030022	ENSMUSG00000079462	6:92754379-92920136(-)	6:92846412-92856893(+)	complex	no	NA	NA	NA	NA
ENSMUSG00000109824	ENSMUSG00000049797	7:103672538-103708807(-)	7:103698615-103699559(-)	complex	no	NA	NA	NA	NA
ENSMUSG00000109824	ENSMUSG00000073932	7:103672538-103708807(-)	7:103689005-103689943(+)	complex	no	NA	NA	NA	NA
ENSMUSG00000110136	ENSMUSG00000025482	7:140398611-140436152(-)	7:140428190-140430709(+)	complex	no	NA	NA	NA	NA
ENSMUSG00000110136	ENSMUSG00000038801	7:140398611-140436152(-)	7:140425490-140426545(+)	complex	no	NA	NA	NA	NA
ENSMUSG00000110136	ENSMUSG00000025481	7:140398611-140436152(-)	7:140415112-140417693(+)	complex	no	NA	NA	NA	NA
ENSMUSG00000074210	ENSMUSG00000074211	7:30021342-30021773(+)	7:30021398-30021754(-)	simple	no	NA	NA	NA	NA
ENSMUSG00000036521	ENSMUSG00000062556	7:30989995-31004248(+)	7:30990065-30991225(-)	simple	no	NA	NA	NA	NA
ENSMUSG00000092329	ENSMUSG00000046108	8:120637658-125070197(+)	8:123148858-123150307(+)	complex	no	NA	NA	NA	NA
ENSMUSG00000092329	ENSMUSG00000001065	8:120637658-125070197(+)	8:123981455-123994779(+)	complex	no	NA	NA	NA	NA
ENSMUSG00000092329	ENSMUSG00000040010	8:120637658-125070197(+)	8:122609779-122634345(-)	complex	no	NA	NA	NA	NA
ENSMUSG00000092329	ENSMUSG00000006519	8:120637658-125070197(+)	8:123151617-123159606(-)	complex	no	NA	NA	NA	NA
ENSMUSG00000092329	ENSMUSG00000062380	8:120637658-125070197(+)	8:124138345-124148421(+)	complex	no	NA	NA	NA	NA
ENSMUSG00000092329	ENSMUSG00000031818	8:120637658-125070197(+)	8:121396049-121400846(+)	complex	no	NA	NA	NA	NA
ENSMUSG00000092329	ENSMUSG00000000743	8:120637658-125070197(+)	8:123932464-123939411(-)	complex	no	NA	NA	NA	NA
ENSMUSG00000092329	ENSMUSG00000052934	8:120637658-125070197(+)	8:122278962-122305494(-)	complex	no	NA	NA	NA	NA
ENSMUSG00000092329	ENSMUSG00000031823	8:120637658-125070197(+)	8:120809279-120814807(-)	complex	no	NA	NA	NA	NA
ENSMUSG00000092329	ENSMUSG00000010154	8:120637658-125070197(+)	8:124059504-124096133(+)	complex	no	NA	NA	NA	NA
ENSMUSG00000092329	ENSMUSG00000031970	8:120637658-125070197(+)	8:124232420-124242104(-)	complex	no	NA	NA	NA	NA
ENSMUSG00000092329	ENSMUSG00000038697	8:120637658-125070197(+)	8:124724048-124736569(-)	complex	no	NA	NA	NA	NA
ENSMUSG00000092329	ENSMUSG00000035569	8:120637658-125070197(+)	8:123610890-123768748(-)	complex	no	NA	NA	NA	NA
ENSMUSG00000092329	ENSMUSG00000039079	8:120637658-125070197(+)	8:123083850-123087438(-)	complex	no	NA	NA	NA	NA
ENSMUSG00000092329	ENSMUSG00000031971	8:120637658-125070197(+)	8:124569081-124586149(-)	complex	no	NA	NA	NA	NA
ENSMUSG00000092329	ENSMUSG00000042812	8:120637658-125070197(+)	8:121811138-121813618(+)	complex	no	NA	NA	NA	NA
ENSMUSG00000092329	ENSMUSG00000031825	8:120637658-125070197(+)	8:120737251-120777076(+)	complex	no	NA	NA	NA	NA
ENSMUSG00000092329	ENSMUSG00000041515	8:120637658-125070197(+)	8:121466557-121481914(+)	complex	no	NA	NA	NA	NA
ENSMUSG00000092329	ENSMUSG00000031821	8:120637658-125070197(+)	8:121308425-121315754(-)	complex	no	NA	NA	NA	NA
ENSMUSG00000092329	ENSMUSG00000097084	8:120637658-125070197(+)	8:121854701-121855711(+)	complex	no	NA	NA	NA	NA
ENSMUSG00000092329	ENSMUSG00000061410	8:120637658-125070197(+)	8:122328969-122378640(-)	complex	no	NA	NA	NA	NA
ENSMUSG00000092329	ENSMUSG00000043903	8:120637658-125070197(+)	8:122986806-122998103(+)	complex	no	NA	NA	NA	NA
ENSMUSG00000092329	ENSMUSG00000039509	8:120637658-125070197(+)	8:124626113-124675915(-)	complex	no	NA	NA	NA	NA
ENSMUSG00000092329	ENSMUSG00000025318	8:120637658-125070197(+)	8:122457362-122516218(+)	complex	no	NA	NA	NA	NA
ENSMUSG00000092329	ENSMUSG00000015027	8:120637658-125070197(+)	8:123305850-123338077(-)	complex	no	NA	NA	NA	NA
ENSMUSG00000092329	ENSMUSG00000015016	8:120637658-125070197(+)	8:123506709-123544275(+)	complex	no	NA	NA	NA	NA
ENSMUSG00000092329	ENSMUSG00000000740	8:120637658-125070197(+)	8:123829398-123831941(+)	complex	no	NA	NA	NA	NA
ENSMUSG00000092329	ENSMUSG00000000738	8:120637658-125070197(+)	8:123792266-123824297(+)	complex	no	NA	NA	NA	NA
ENSMUSG00000092329	ENSMUSG00000006517	8:120637658-125070197(+)	8:123160834-123170105(-)	complex	no	NA	NA	NA	NA
ENSMUSG00000092329	ENSMUSG00000019278	8:120637658-125070197(+)	8:123920822-123927798(+)	complex	no	NA	NA	NA	NA
ENSMUSG00000092329	ENSMUSG00000040263	8:120637658-125070197(+)	8:122523286-122556219(-)	complex	no	NA	NA	NA	NA
ENSMUSG00000092329	ENSMUSG00000019478	8:120637658-125070197(+)	8:124532875-124560869(+)	complex	no	NA	NA	NA	NA
ENSMUSG00000092329	ENSMUSG00000001482	8:120637658-125070197(+)	8:124172898-124188305(+)	complex	no	NA	NA	NA	NA
ENSMUSG00000092329	ENSMUSG00000017478	8:120637658-125070197(+)	8:123110153-123143413(+)	complex	no	NA	NA	NA	NA
ENSMUSG00000092329	ENSMUSG00000001472	8:120637658-125070197(+)	8:124100612-124129894(+)	complex	no	NA	NA	NA	NA
ENSMUSG00000092329	ENSMUSG00000006585	8:120637658-125070197(+)	8:123294795-123299393(+)	complex	no	NA	NA	NA	NA
ENSMUSG00000092329	ENSMUSG00000031967	8:120637658-125070197(+)	8:124204649-124228805(+)	complex	no	NA	NA	NA	NA
ENSMUSG00000092329	ENSMUSG00000097919	8:120637658-125070197(+)	8:121335711-121394717(-)	complex	no	NA	NA	NA	NA
ENSMUSG00000092329	ENSMUSG00000006589	8:120637658-125070197(+)	8:123301624-123303571(-)	complex	no	NA	NA	NA	NA
ENSMUSG00000092329	ENSMUSG00000074037	8:120637658-125070197(+)	8:124134249-124135196(+)	complex	no	NA	NA	NA	NA
ENSMUSG00000092329	ENSMUSG00000042269	8:120637658-125070197(+)	8:120893311-120904072(-)	complex	no	NA	NA	NA	NA
ENSMUSG00000092329	ENSMUSG00000069867	8:120637658-125070197(+)	8:123346473-123349415(-)	complex	no	NA	NA	NA	NA
ENSMUSG00000092329	ENSMUSG00000049577	8:120637658-125070197(+)	8:123009222-123063930(+)	complex	no	NA	NA	NA	NA
ENSMUSG00000092329	ENSMUSG00000049482	8:120637658-125070197(+)	8:123202967-123208395(+)	complex	no	NA	NA	NA	NA
ENSMUSG00000092329	ENSMUSG00000031974	8:120637658-125070197(+)	8:124681047-124709552(-)	complex	no	NA	NA	NA	NA
ENSMUSG00000092329	ENSMUSG00000000739	8:120637658-125070197(+)	8:123869770-123884319(-)	complex	no	NA	NA	NA	NA
ENSMUSG00000092329	ENSMUSG00000031822	8:120637658-125070197(+)	8:120955511-121305342(+)	complex	no	NA	NA	NA	NA
ENSMUSG00000092329	ENSMUSG00000025316	8:120637658-125070197(+)	8:122676542-122752374(+)	complex	no	NA	NA	NA	NA
ENSMUSG00000092329	ENSMUSG00000048478	8:120637658-125070197(+)	8:123939700-123948768(+)	complex	no	NA	NA	NA	NA
ENSMUSG00000092329	ENSMUSG00000014470	8:120637658-125070197(+)	8:123193908-123202756(-)	complex	no	NA	NA	NA	NA
ENSMUSG00000092329	ENSMUSG00000031972	8:120637658-125070197(+)	8:124618748-124620436(-)	complex	no	NA	NA	NA	NA
ENSMUSG00000092329	ENSMUSG00000031809	8:120637658-125070197(+)	8:122257762-122270776(-)	complex	no	NA	NA	NA	NA
ENSMUSG00000092329	ENSMUSG00000031819	8:120637658-125070197(+)	8:121384828-121394717(-)	complex	no	NA	NA	NA	NA
ENSMUSG00000092329	ENSMUSG00000031812	8:120637658-125070197(+)	8:122317264-122323509(+)	complex	no	NA	NA	NA	NA
ENSMUSG00000092329	ENSMUSG00000031824	8:120637658-125070197(+)	8:120872074-120888003(+)	complex	no	NA	NA	NA	NA
ENSMUSG00000092329	ENSMUSG00000034796	8:120637658-125070197(+)	8:123844236-123861316(+)	complex	no	NA	NA	NA	NA
ENSMUSG00000092329	ENSMUSG00000040220	8:120637658-125070197(+)	8:124245689-124263261(+)	complex	no	NA	NA	NA	NA
ENSMUSG00000092329	ENSMUSG00000032815	8:120637658-125070197(+)	8:123995181-124045292(-)	complex	no	NA	NA	NA	NA
ENSMUSG00000092329	ENSMUSG00000031976	8:120637658-125070197(+)	8:124750212-124774045(+)	complex	no	NA	NA	NA	NA
ENSMUSG00000092329	ENSMUSG00000025317	8:120637658-125070197(+)	8:122643103-122671532(-)	complex	no	NA	NA	NA	NA
ENSMUSG00000092329	ENSMUSG00000015013	8:120637658-125070197(+)	8:123338400-123342175(+)	complex	no	NA	NA	NA	NA
ENSMUSG00000092329	ENSMUSG00000033862	8:120637658-125070197(+)	8:123951621-123958470(+)	complex	no	NA	NA	NA	NA
ENSMUSG00000092329	ENSMUSG00000033594	8:120637658-125070197(+)	8:123960007-123962559(-)	complex	no	NA	NA	NA	NA
ENSMUSG00000092329	ENSMUSG00000006587	8:120637658-125070197(+)	8:123181592-123187353(-)	complex	no	NA	NA	NA	NA
ENSMUSG00000092329	ENSMUSG00000031816	8:120637658-125070197(+)	8:121824601-121835042(-)	complex	no	NA	NA	NA	NA
ENSMUSG00000092329	ENSMUSG00000001062	8:120637658-125070197(+)	8:123969835-123980825(-)	complex	no	NA	NA	NA	NA
ENSMUSG00000092329	ENSMUSG00000014444	8:120637658-125070197(+)	8:123208721-123277777(-)	complex	no	NA	NA	NA	NA
ENSMUSG00000092329	ENSMUSG00000043687	8:120637658-125070197(+)	8:121335711-121361093(-)	complex	no	NA	NA	NA	NA
ENSMUSG00000092329	ENSMUSG00000031962	8:120637658-125070197(+)	8:123575227-123593762(+)	complex	no	NA	NA	NA	NA
ENSMUSG00000092329	ENSMUSG00000039960	8:120637658-125070197(+)	8:124380685-124388055(+)	complex	no	NA	NA	NA	NA
ENSMUSG00000092329	ENSMUSG00000006362	8:120637658-125070197(+)	8:123357446-123425632(-)	complex	no	NA	NA	NA	NA
ENSMUSG00000092329	ENSMUSG00000046714	8:120637658-125070197(+)	8:121843354-121844838(+)	complex	no	NA	NA	NA	NA
ENSMUSG00000062991	ENSMUSG00000118541	8:32308056-33374282(-)	8:32408601-32408786(-)	simple	no	NA	NA	NA	NA
ENSMUSG00000032537	ENSMUSG00000057710	9:101800685-102231538(-)	9:101815817-101820199(+)	simple	no	NA	NA	NA	NA
ENSMUSG00000074452	ENSMUSG00000091215	9:35580988-35601273(+)	9:35596386-35598667(-)	simple	no	NA	NA	NA	NA
ENSMUSG00000089865	ENSMUSG00000086158	9:72866157-72904700(+)	9:72887137-72892449(-)	simple	no	NA	NA	NA	NA
ENSMUSG00000092463	ENSMUSG00000031304	X:100305011-100312629(-)	X:100308458-100311775(-)	simple	no	NA	NA	NA	NA
ENSMUSG00000046873	ENSMUSG00000091736	X:156333924-156381566(-)	X:156350628-156351764(-)	simple	no	NA	NA	NA	NA
ENSMUSG00000031355	ENSMUSG00000031354	X:167579217-168086007(+)	X:167959193-167968860(-)	simple	no	NA	NA	NA	NA
ENSMUSG00000047344	ENSMUSG00000079694	X:9066469-9131924(+)	X:9117563-9120213(-)	simple	no	NA	NA	NA	NA
ENSMUSG00000118554	ENSMUSG00000043549	X:93383509-93408176(-)	X:93399569-93400828(-)	simple	no	NA	NA	NA	NA
ENSMUSG00000101725	ENSMUSG00000099530	Y:70304710-70314442(-)	Y:70312368-70312943(-)	simple	no	NA	NA	NA	NA

## Sheet: Table S3
Table S3. Nesting events that occurred before the divergence of human and mouse lineages.
Human external gene	Human internal gene	Mouse external gene	Mouse internal gene	Human external coordinates	Human internal coordinates	Mouse external coordinates	Mouse internal coordinates
ENSG00000197415	ENSG00000163661	ENSMUSG00000027831	ENSMUSG00000027832	3:157261134-157495349(-)	3:157436934-157442979(+)	3:65964526-66171440(-)	3:66127483-66132626(+)
ENSG00000100218	ENSG00000128266	ENSMUSG00000009070	ENSMUSG00000040009	22:23059462-23140420(-)	22:23095696-23123431(+)	10:74793374-74868405(-)	10:74827250-74851044(+)
ENSG00000198785	ENSG00000188386	ENSMUSG00000039579	ENSMUSG00000028310	9:101573174-101737979(-)	9:101594409-101594921(-)	4:49665226-49845081(-)	4:49681157-49681948(-)
ENSG00000141556	ENSG00000141579	ENSMUSG00000039230	ENSMUSG00000039238	17:82752194-82942463(+)	17:82830142-82832454(-)	11:121342871-121507771(+)	11:121402635-121404873(-)
ENSG00000072163	ENSG00000144230	ENSMUSG00000024395	ENSMUSG00000052229	2:127639281-127675024(-)	2:127650012-127651755(+)	18:32064593-32091301(+)	18:32080042-32081061(-)
ENSG00000186094	ENSG00000162373	ENSMUSG00000061298	ENSMUSG00000028545	1:48534173-50023796(-)	1:48727886-48776831(-)	4:110255069-111520221(+)	4:111272372-111317104(+)
ENSG00000072315	ENSG00000204025	ENSMUSG00000041710	ENSMUSG00000072934	X:111776313-111952420(-)	X:111901850-111902185(+)	X:143165494-143306837(-)	X:143256881-143257213(+)
ENSG00000096872	ENSG00000184434	ENSMUSG00000028576	ENSMUSG00000049799	9:26961968-27062736(+)	9:26995521-26999694(-)	4:94506219-94581306(+)	4:94526461-94531610(-)
ENSG00000111860	ENSG00000198523	ENSMUSG00000038594	ENSMUSG00000038583	6:118465405-118652781(-)	6:118558922-118559080(+)	10:53154177-53255677(-)	10:53219960-53220118(+)
ENSG00000261236	ENSG00000260428	ENSMUSG00000022557	ENSMUSG00000034161	8:144262164-144291370(-)	8:144266614-144268142(+)	15:76337425-76361421(-)	15:76341802-76343320(+)
ENSG00000108469	ENSG00000204323	ENSMUSG00000020752	ENSMUSG00000048442	17:75627084-75666557(-)	17:75640202-75640897(+)	11:115783884-115823744(-)	11:115796002-115796617(+)
ENSG00000117862	ENSG00000198841	ENSMUSG00000028567	ENSMUSG00000073775	1:52020933-52055096(-)	1:52032697-52033761(-)	4:108691963-108718643(+)	4:108705088-108706143(+)
ENSG00000144893	ENSG00000174946	ENSMUSG00000056476	ENSMUSG00000050075	3:151086927-151432804(+)	3:151198427-151199386(-)	3:58914423-59222170(+)	3:59004814-59005773(-)
ENSG00000144893	ENSG00000174944	ENSMUSG00000056476	ENSMUSG00000036381	3:151086927-151432804(+)	3:151213300-151214316(-)	3:58914423-59222170(+)	3:59022442-59037917(-)
ENSG00000144893	ENSG00000138271	ENSMUSG00000056476	ENSMUSG00000051431	3:151086927-151432804(+)	3:151294169-151300100(-)	3:58914423-59222170(+)	3:59086427-59091840(-)
ENSG00000144893	ENSG00000169313	ENSMUSG00000056476	ENSMUSG00000036353	3:151086927-151432804(+)	3:151337817-151338845(-)	3:58914423-59222170(+)	3:59124630-59125673(-)
ENSG00000008056	ENSG00000102265	ENSMUSG00000037217	ENSMUSG00000001131	X:47572864-47619728(-)	X:47582563-47586691(+)	X:20727713-20787028(-)	X:20737278-20740871(+)
ENSG00000197006	ENSG00000140749	ENSMUSG00000030876	ENSMUSG00000035004	16:21597256-21655432(+)	16:21641534-21652598(-)	7:120634034-120675558(+)	7:120664684-120673728(-)
ENSG00000278540	ENSG00000278505	ENSMUSG00000020532	ENSMUSG00000051452	17:37087053-37406299(-)	17:37376093-37391724(+)	11:84020916-84290509(+)	11:84039451-84058210(-)
ENSG00000042832	ENSG00000155926	ENSMUSG00000053469	ENSMUSG00000022372	8:132867001-133134794(+)	8:133038524-133102563(-)	15:66542641-66722456(+)	15:66654391-66703429(-)
ENSG00000156414	ENSG00000227729	ENSMUSG00000054003	ENSMUSG00000091402	14:103928510-104052082(+)	14:103940806-103941695(-)	12:111938076-112034714(+)	12:111945884-111946774(-)
ENSG00000157168	ENSG00000286131	ENSMUSG00000062991	ENSMUSG00000118541	8:31639395-32854547(+)	8:32647202-32647390(+)	8:32308056-33374282(-)	8:32408601-32408786(-)
ENSG00000146540	ENSG00000164849	ENSMUSG00000053553	ENSMUSG00000044197	7:997625-1127385(-)	7:1057516-1058517(+)	5:139346300-139441300(-)	5:139364530-139379201(+)
ENSG00000146540	ENSG00000164850	ENSMUSG00000053553	ENSMUSG00000053647	7:997625-1127385(-)	7:1091729-1093701(+)	5:139346300-139441300(-)	5:139411657-139412784(+)
ENSG00000187535	ENSG00000131634	ENSMUSG00000024169	ENSMUSG00000024168	16:1510944-1607266(-)	16:1534276-1555026(+)	17:25237766-25317912(+)	17:25277203-25299517(-)
ENSG00000022277	ENSG00000124091	ENSMUSG00000027502	ENSMUSG00000074569	20:56468698-56518265(+)	20:56491557-56497608(-)	2:172282591-172310694(+)	2:172292984-172296822(-)
ENSG00000182348	ENSG00000164645	ENSMUSG00000092094	ENSMUSG00000040514	7:88759977-89337032(+)	7:88794181-88794942(-)	5:6819030-7394378(-)	5:7354821-7355582(+)
ENSG00000173692	ENSG00000135914	ENSMUSG00000026229	ENSMUSG00000026228	2:231057026-231172591(+)	2:231108517-231123764(-)	1:85992512-86064831(+)	1:86027065-86038604(-)
ENSG00000134516	ENSG00000204767	ENSMUSG00000020143	ENSMUSG00000069911	5:169637327-170082858(+)	5:169864273-169883898(-)	11:34177668-34674650(-)	11:34351960-34369905(+)
ENSG00000104129	ENSG00000188277	ENSMUSG00000034278	ENSMUSG00000055926	15:40767940-40807446(-)	15:40770496-40771023(+)	2:119003047-119039246(-)	2:119005443-119005988(+)
ENSG00000173599	ENSG00000173621	ENSMUSG00000024892	ENSMUSG00000045045	11:66848899-66872159(-)	11:66857745-66860371(+)	19:4565716-4671316(+)	19:4662105-4664532(-)
ENSG00000204131	ENSG00000242732	ENSMUSG00000079481	ENSMUSG00000049191	X:71911088-72143574(+)	X:72129831-72131540(-)	X:100893174-101126533(+)	X:101112669-101114468(-)
ENSG00000166262	ENSG00000140285	ENSMUSG00000027209	ENSMUSG00000027208	15:49328568-49615171(-)	15:49424298-49484504(+)	2:125825548-125988171(-)	2:125877635-125931481(+)
ENSG00000157927	ENSG00000218823	ENSMUSG00000029576	ENSMUSG00000074817	7:4799378-4878139(-)	7:4859897-4861810(-)	5:142470898-142530670(-)	5:142513713-142515641(-)
ENSG00000081803	ENSG00000235631	ENSMUSG00000017978	ENSMUSG00000078179	7:122320165-122886337(-)	7:122701833-122702750(-)	6:23263542-23839136(-)	6:23654044-23654994(-)
ENSG00000081803	ENSG00000188050	ENSMUSG00000017978	ENSMUSG00000051956	7:122320165-122886337(-)	7:122697788-122698918(-)	6:23263542-23839136(-)	6:23648908-23650056(-)
ENSG00000198589	ENSG00000181541	ENSMUSG00000028080	ENSMUSG00000057777	4:150265722-151014642(-)	4:150583030-150584109(+)	3:86132596-86688968(+)	3:86453919-86454998(-)
ENSG00000173626	ENSG00000178033	ENSMUSG00000071340	ENSMUSG00000049872	6:116496954-116545514(-)	6:116511697-116515989(+)	10:33932851-33978743(+)	10:33968122-33972433(-)
ENSG00000180999	ENSG00000135845	ENSMUSG00000086277	ENSMUSG00000026698	1:172420886-172468594(+)	1:172441729-172442622(-)	1:161769959-161807075(-)	1:161798020-161798913(+)
ENSG00000196712	ENSG00000126861	ENSMUSG00000020716	ENSMUSG00000049612	17:31095310-31378931(+)	17:31295009-31296331(-)	11:79230826-79469222(+)	11:79392525-79394731(-)
ENSG00000083457	ENSG00000177602	ENSMUSG00000005947	ENSMUSG00000050107	17:3714847-3801144(-)	17:3723936-3726332(+)	11:72981444-73037966(+)	11:73026823-73029087(-)
ENSG00000111877	ENSG00000111875	ENSMUSG00000058298	ENSMUSG00000019857	6:118814824-118931723(-)	6:118894414-118907614(+)	10:53413420-53506535(-)	10:53473286-53483973(+)
ENSG00000044115	ENSG00000146006	ENSMUSG00000037815	ENSMUSG00000071862	5:138781925-138934089(+)	5:138873010-138874911(-)	18:35285656-35386945(+)	18:35345753-35347649(-)
ENSG00000169379	ENSG00000178750	ENSMUSG00000022911	ENSMUSG00000047854	3:93980424-94053263(+)	3:94014385-94015269(-)	16:62615995-62667106(-)	16:62642186-62643064(+)
ENSG00000197275	ENSG00000265817	ENSMUSG00000078773	ENSMUSG00000094595	8:94372170-94467539(-)	8:94411300-94436868(-)	4:11563343-11615654(+)	4:11579734-11584202(+)
ENSG00000187522	ENSG00000284024	ENSMUSG00000109865	ENSMUSG00000051396	10:14838403-14871606(+)	10:14842285-14843894(+)	2:3490028-3513727(-)	2:3508263-3509891(-)
ENSG00000184985	ENSG00000178597	ENSMUSG00000029093	ENSMUSG00000043430	4:7192647-7740264(+)	4:7433314-7434879(-)	5:36176672-36555389(-)	5:36361410-36362987(+)
ENSG00000168827	ENSG00000079257	ENSMUSG00000027774	ENSMUSG00000047557	3:158644635-158691467(+)	3:158646099-158672478(-)	3:67337572-67382183(+)	3:67365562-67371047(-)
ENSG00000136828	ENSG00000136859	ENSMUSG00000038831	ENSMUSG00000004105	9:126962290-127218769(+)	9:127088939-127108731(-)	2:33027692-33230781(-)	2:33118228-33136298(+)
ENSG00000249158	ENSG00000248383	ENSMUSG00000102206	ENSMUSG00000103255	5:140869104-141010236(+)	5:140926893-141009937(+)	18:37143911-37318599(+)	18:37223189-37318309(+)
ENSG00000107551	ENSG00000165507	ENSMUSG00000042129	ENSMUSG00000048489	10:44970203-44993329(+)	10:44977392-44978030(-)	6:116615199-116638865(-)	6:116628659-116629276(+)
ENSG00000254806	ENSG00000124251	ENSMUSG00000090996	ENSMUSG00000017720	20:45363532-45408466(+)	20:45373907-45378236(-)	2:164303288-164330168(+)	2:164312957-164315570(-)
ENSG00000149357	ENSG00000184154	ENSMUSG00000030842	ENSMUSG00000064307	11:72086409-72103224(-)	11:72088353-72096762(+)	7:101555206-101575671(+)	7:101562278-101569925(-)
ENSG00000188312	ENSG00000106823	ENSMUSG00000021391	ENSMUSG00000043631	9:92325999-92613149(+)	9:92494083-92522866(-)	13:49617686-49806165(-)	13:49668299-49684907(+)
ENSG00000188312	ENSG00000106819	ENSMUSG00000021391	ENSMUSG00000021388	9:92325999-92613149(+)	9:92457288-92474897(-)	13:49617686-49806165(-)	13:49705140-49720107(+)
ENSG00000188312	ENSG00000127083	ENSMUSG00000021391	ENSMUSG00000048368	9:92325999-92613149(+)	9:92415152-92417558(-)	13:49617686-49806165(-)	13:49742952-49745863(+)
ENSG00000134882	ENSG00000169508	ENSMUSG00000041765	ENSMUSG00000051212	13:99200909-99385335(+)	13:99295060-99296145(-)	14:122116156-122257469(+)	14:122191446-122192519(-)
ENSG00000134882	ENSG00000125245	ENSMUSG00000041765	ENSMUSG00000050350	13:99200909-99385335(+)	13:99254877-99255872(-)	14:122116156-122257469(+)	14:122149028-122150023(-)
ENSG00000241690	ENSG00000198326	ENSMUSG00000100963	ENSMUSG00000049692	20:2815185-2817048(+)	20:2816335-2817013(+)	2:130247466-130249134(+)	2:130248644-130249099(+)
ENSG00000213949	ENSG00000152684	ENSMUSG00000042284	ENSMUSG00000042275	5:52788354-52952451(+)	5:52800395-52801840(+)	13:115096626-115238067(-)	13:115225066-115226455(-)
ENSG00000131116	ENSG00000226763	ENSMUSG00000064264	ENSMUSG00000117477	19:43607617-43614304(-)	19:43612122-43614269(+)	7:24210103-24214955(+)	7:24210138-24211865(-)
ENSG00000070731	ENSG00000284526	ENSMUSG00000057286	ENSMUSG00000110170	17:76566104-76585808(-)	17:76568797-76569648(-)	11:116568340-116585384(-)	11:116570817-116571686(-)
ENSG00000172264	ENSG00000125848	ENSMUSG00000068205	ENSMUSG00000051379	20:13995764-16049876(+)	20:14325557-14327506(-)	2:140237596-142231795(+)	2:140501677-140503626(-)
ENSG00000086232	ENSG00000157999	ENSMUSG00000029613	ENSMUSG00000029607	7:6023741-6059083(-)	7:6031376-6036386(+)	5:143803646-143838707(+)	5:143827708-143833906(-)
ENSG00000066032	ENSG00000162951	ENSMUSG00000063063	ENSMUSG00000060780	2:79651557-80647872(+)	2:80302251-80303819(-)	6:76859533-77891422(-)	6:77220545-77222113(+)
ENSG00000241935	ENSG00000203942	ENSMUSG00000025176	ENSMUSG00000090369	10:97584704-97611659(+)	10:97589898-97590569(+)	19:42034357-42058776(+)	19:42040871-42041785(+)
ENSG00000204120	ENSG00000115474	ENSMUSG00000048000	ENSMUSG00000079436	2:232735198-232856860(+)	2:232768191-232771362(-)	1:87282168-87376867(+)	1:87314138-87317111(-)
ENSG00000170266	ENSG00000188167	ENSMUSG00000045594	ENSMUSG00000079260	3:32997045-33097085(-)	3:33092834-33094195(-)	9:114230260-114303109(+)	9:114233703-114235046(+)
ENSG00000147044	ENSG00000171657	ENSMUSG00000031012	ENSMUSG00000047678	X:41520420-41922988(-)	X:41727027-41728037(+)	X:13388410-13712305(-)	X:13531454-13532440(+)
ENSG00000148219	ENSG00000119401	ENSMUSG00000028373	ENSMUSG00000051675	9:116425590-117414938(-)	9:116697743-116699704(+)	4:65299689-66322597(-)	4:65531445-65533412(+)
ENSG00000241973	ENSG00000099937	ENSMUSG00000041720	ENSMUSG00000022766	22:20708047-20858725(-)	22:20779313-20787066(+)	16:17098433-17207303(-)	16:17154175-17160908(+)
ENSG00000113597	ENSG00000253251	ENSMUSG00000021711	ENSMUSG00000118537	5:65625061-65664611(+)	5:65629588-65630340(+)	13:104280646-104314667(-)	13:104310642-104311409(-)
ENSG00000108556	ENSG00000205710	ENSMUSG00000014609	ENSMUSG00000087279	17:4898736-4903063(-)	17:4899763-4900533(+)	11:70505799-70510001(-)	11:70506765-70507682(+)

## Sheet: Table S4
Table S4. Nesting events that occurred in the human lineage.
External gene	Internal gene	Mouse external ortholog	Mouse internal ortholog	External gene coordinates	Internal gene coordinates	External ortholog coordinates	Internal ortholog coordinates
ENSG00000138134	ENSG00000107796	ENSMUSG00000024776	ENSMUSG00000035783	10:88901709-88973313(+)	10:88935223-88948930(-)	19:34197637-34217473(+)	19:34219067-34229953(-)
ENSG00000144712	ENSG00000144713	ENSMUSG00000030319	ENSMUSG00000057841	3:12796721-12871758(+)	3:12836094-12840237(-)	6:115751572-115780825(+)	6:115782520-115784858(-)
ENSG00000164292	ENSG00000173221	ENSMUSG00000021589	ENSMUSG00000021591	5:95730877-95824021(+)	5:95816513-95822662(-)	13:76020465-76091651(-)	13:75988088-75997391(+)
ENSG00000130234	ENSG00000102010	ENSMUSG00000015405	ENSMUSG00000031377	X:15494840-15600911(-)	X:15508354-15556147(+)	X:162923658-162970596(+)	X:162976732-163041046(-)
ENSG00000179889	ENSG00000157045	ENSMUSG00000022680	ENSMUSG00000022681	16:14974730-15138976(+)	16:15038031-15055971(-)	16:13651012-13720995 (-)	16:13636709-13653315(+)
ENSG00000179889	ENSG00000085721	ENSMUSG00000022680	ENSMUSG00000022682	16:14974730-15138976(+)	16:15060168-15094233(-)	16:13651012-13720995 (-)	16:13598621-13631136(+)
ENSG00000074842	ENSG00000185361	ENSMUSG00000019579	ENSMUSG00000044469	19:4641583-4670334(-)	19:4651870-4652430(+)	17:56483924-56490891(-)	17:56478712-56479272(+)
ENSG00000144455	ENSG00000175928	ENSMUSG00000030101	ENSMUSG00000034648	3:3827420-4467245(-)	3:3844642-3846792(+)	6:108085437-108162517(-)	6:107544204-107546354(+)
ENSG00000157483	ENSG00000171989	ENSMUSG00000032220	ENSMUSG00000101959	15:59136685-59372500(-)	15:59206941-59208086(+)	9:70114983-70306080(+)	17:5467784-5468932(-)
ENSG00000165795	ENSG00000179636	ENSMUSG00000004558	ENSMUSG00000008813	14:21016879-21070851(-)	14:21030582-21035823(+)	14:52143597-52148997(-)	14:52156245-52158069(+)
ENSG00000165795	ENSG00000206150	ENSMUSG00000004558	ENSMUSG00000068392	14:21016879-21070851(-)	14:21033818-21034288(-)	14:52143597-52148997(-)	14:52159676-52160137(-)
ENSG00000139537	ENSG00000134285	ENSMUSG00000003354	ENSMUSG00000003355	12:48904337-48931477(+)	12:48921984-48925428(-)	15:98606277-98620988(+)	15:98622266-98625966(-)
ENSG00000125818	ENSG00000125895	ENSMUSG00000032869	ENSMUSG00000044364	20:1118774-1186481(+)	20:1180848-1183801(-)	2:151560554-151583059(-)	2:151548275-151548973(+)
ENSG00000271447	ENSG00000270806	ENSMUSG00000020682	ENSMUSG00000035085	17:35756415-35795377(-)	17:35760942-35764618(+)	11:83333377-83353684(-)	11:83328571-83331748(+)
ENSG00000196517	ENSG00000159214	ENSMUSG00000028542	ENSMUSG00000078588	1:43991609-44024277(-)	1:43991879-43996160(+)	4:117700303-117725439(+)	4:117726821-117729717(-)
ENSG00000187824	ENSG00000170222	ENSMUSG00000050270	ENSMUSG00000020910	17:10699192-10729851(-)	17:10704927-10711144(+)	11:66916005-66925070(+)	11:66928967-66932907(-)
ENSG00000179636	ENSG00000206150	ENSMUSG00000008813	ENSMUSG00000068392	14:21030582-21035823(+)	14:21033818-21034288(-)	14:52156245-52158069(+)	14:52159676-52160137(-)
ENSG00000084444	ENSG00000111305	ENSMUSG00000030207	ENSMUSG00000030206	12:13044404-13141485(+)	12:13084901-13103512(-)	6:135174975-135221953(+)	6:135214324-135231-349(-)
ENSG00000126773	ENSG00000100612	ENSMUSG00000034501	ENSMUSG00000021094	14:60107639-60168748(+)	14:60144854-60165309(-)	12:72583157-72626893(+)	12:72697347-72711535(-)
ENSG00000111850	ENSG00000203872	ENSMUSG00000028295	ENSMUSG00000071015	6:87337032-87371634(+)	6:87345100-87365396(+)	4:34768989-34771392(-)	4:34743856-34756011(-)
ENSG00000151023	ENSG00000185875	ENSMUSG00000026679	ENSMUSG00000048550	10:24984370-25061148(-)	10:25023224-25025455(+)	2:21185756-21209959(-)	2:21216248-21218491(+)
ENSG00000072682	ENSG00000131435	ENSMUSG00000018906	ENSMUSG00000020388	5:132193010-132295255(-)	5:132257735-132272229(+)	11:53997177-54022086(+)	11:53945861-53959758(-)
ENSG00000161091	ENSG00000183397	ENSMUSG00000034854	ENSMUSG00000020234	19:3538755-3573584(-)	19:3539178-3544010(+)	10:81193432-81199626(+)	10:81199800-81201620(-)
ENSG00000104660	ENSG00000177669	ENSMUSG00000031513	ENSMUSG00000071113	8:30095513-30164152(+)	8:30131943-30144601(-)	8:34604876-34613854(-)	8:34582248-34591872(+)
ENSG00000057663	ENSG00000057657	ENSMUSG00000038160	ENSMUSG00000038151	6:106046821-106316208(-)	6:106086554-106107486(+)	10:44162086-44239048(+)	10:44315663-44334524(-)
ENSG00000213523	ENSG00000243056	ENSMUSG00000006050	ENSMUSG00000090264	5:140537575-140557452(-)	5:140547738-140549262(+)	18:36800507-36803361(-)	18:36797253-36798672(+)
ENSG00000186188	ENSG00000138207	ENSMUSG00000054200	ENSMUSG00000024990	10:93566721-93604088(+)	10:93592075-93601716(-)	19:38085575-38102452(+)	19:38105320-38113516(-)
ENSG00000163866	ENSG00000187513	ENSMUSG00000042380	ENSMUSG00000050234	1:34718392-34855977(-)	1:34794214-34795215(+)	4:127140701-127140979(+)	4:127205760-127206761(-)
ENSG00000143224	ENSG00000158850	ENSMUSG00000062729	ENSMUSG00000052423	1:161166848-161177082(+)	1:161171816-161176060(-)	1:171104630-171108334(-)	1:171099238-171103952(+)
ENSG00000137944	ENSG00000213516	ENSMUSG00000040213	ENSMUSG00000031134	1:88936183-88988350(-)	1:88982654-88983826(-)	3:142412451-142449894(+)	X:56430577-56437035(-)
ENSG00000175414	ENSG00000048162	ENSMUSG00000025870	ENSMUSG00000025869	5:176365564-176401752(+)	5:176383964-176388539(-)	13:54722908-54728707(+)	13:54732502-54737780(-)
ENSG00000171444	ENSG00000212122	ENSMUSG00000071856	ENSMUSG00000041566	5:113027302-113488414(-)	5:113433736-113434839(-)	18:44562954-44945230(-)	16:17712217-17713314(+)
ENSG00000168569	ENSG00000185475	ENSMUSG00000117924	ENSMUSG00000118346	11:62772106-62791994(-)	11:62787432-62790047(+)	19:8748373-8749704(+)	19:8750037-8751794(-)
ENSG00000168569	ENSG00000162227	ENSMUSG00000117924	ENSMUSG00000003680	11:62772106-62791994(-)	11:62775784-62787296(+)	19:8748373-8749704(+)	19:8751893-8762493(-)

## Sheet: Table S5
Table S5. Nesting events that occurred in the mouse lineage.
External gene	Internal gene	Human external ortholog	Human internal ortholog	External gene coordinates	Internal gene coordinates	External ortholog coordinates	Internal ortholog coordinates
ENSMUSG00000009246	ENSMUSG00000045752	ENSG00000070985	ENSG00000184281	7:142623045-142643345(-)	7:142623372-142624647(+)	11:2404937-2423036(-)	11:2402634-2403623(+)
ENSMUSG00000079659	ENSMUSG00000042508	ENSG00000135185	ENSG00000135164	5:9151318-9203035(+)	5:9170029-9200484(-)	7:87196636-87219503(-)	7:87164942-87195140(+)
ENSMUSG00000070369	ENSMUSG00000030785	ENSG00000156886	ENSG00000156885	7:127753950-127822875(+)	7:127804901-127805467(-)	16:31393361-31426128(+)	16:31427774-31428325(-)
ENSMUSG00000039021	ENSMUSG00000009563	ENSG00000167094	ENSG00000160404	2:32647261-32665360(-)	2:32647312-32651916(+)	9:127716146-127731405(+)	9:127732034-127735270(-)
ENSMUSG00000031783	ENSMUSG00000040631	ENSG00000102978	ENSG00000125170	8:95584184-95597640(+)	8:95591757-95597553(-)	16:57462725-57471119(+)	16:57473377-57479507(-)
ENSMUSG00000032575	ENSMUSG00000074102	ENSG00000145050	ENSG00000259956	9:106747437-106769097(-)	9:106761503-106764166(-)	3:51385343-51389089(+)	3:51391400-51394072(+)
ENSMUSG00000025269	ENSMUSG00000025270	ENSG00000169188	ENSG00000158578	X:149304204-149371072(-)	X:149335160-149353487(+)	X:55000423-55007435(+)	X:55009180-55027807(-)
ENSMUSG00000034201	ENSMUSG00000034209	ENSG00000185340	ENSG00000100276	11:5006665-5014458(-)	11:5008306-5010065(+)	22:29308106-29312497(+)	22:29313301-29315246(-)
ENSMUSG00000042642	ENSMUSG00000078173	ENSG00000160688	ENSG00000163352	3:89309538-89318551(-)	3:89309761-89309946(-)	1:154983695-154993037(+)	1:154993608-154993793(+)
ENSMUSG00000045106	ENSMUSG00000027170	ENSG00000186714	ENSG00000149100	2:104737906-104848077(+)	2:104830066-104847332(-)	11:32602811-32760243(-)	11:32583888-32602399(+)
ENSMUSG00000004071	ENSMUSG00000004070	ENSG00000089486	ENSG00000103415	16:4568456-4587991(-)	16:4580459-4583969(+)	16:4512572-4514130(-)	16:4496146-4509756(+)
ENSMUSG00000034951	ENSMUSG00000030873	ENSG00000168434	ENSG00000168447	7:121480319-121580808(-)	7:121498462-121517282(+)	16:23388920-23452994(-)	16:23304000-23380801(+)
ENSMUSG00000021185	ENSMUSG00000047415	ENSG00000133943	ENSG00000119714	12:100752503-100861728(+)	12:100844445-100845542(-)	14:91160295-91224833(+)	14:91233953-91235050(-)
ENSMUSG00000028468	ENSMUSG00000078719	ENSG00000107185	ENSG00000215183	4:43579394-43587234(+)	4:43583313-43584268(-)	9:35749756-35752874(+)	9:35753100-35754129(-)
ENSMUSG00000032042	ENSMUSG00000050471	ENSG00000182934	ENSG00000197798	9:35122585-35159101(+)	9:35129030-35155995(-)	11:126263916-126268804(-)	11:126235002-126262133(+)
ENSMUSG00000034391	ENSMUSG00000024645	ENSG00000141665	ENSG00000075336	18:84953283-84999501(+)	18:84965772-84969422(-)	18:74073461-74147785(-)	18:74148809-74158480(+)
ENSMUSG00000004945	ENSMUSG00000101959	ENSG00000215712	ENSG00000171989	17:5461644-5490492(-)	17:5467784-5468932(-)	6:157292901-157323499(-)	15:59206941-59208086(+)
ENSMUSG00000029600	ENSMUSG00000029601	ENSG00000139405	ENSG00000166578	5:120732642-120749711(-)	5:120738184-120745050(+)	12:113186014-113191817(+)	12:113195575-113208166(-)
ENSMUSG00000037857	ENSMUSG00000000724	ENSG00000108256	ENSG00000108255	11:77577054-77632618(+)	11:77609581-77616107(-)	17:29264539-29294059(-)	17:29246864-29254349(+)
ENSMUSG00000020305	ENSMUSG00000020309	ENSG00000115239	ENSG00000143942	11:30835443-31051242(+)	11:30927381-30936246(-)	2:53604830-53765572(-)	2:53767887-53774525(+)
ENSMUSG00000020305	ENSMUSG00000043999	ENSG00000115239	ENSG00000119737	11:30835443-31051242(+)	11:30841097-30842719(+)	2:53604830-53765572(-)	2:53853134-53854756(-)
ENSMUSG00000020305	ENSMUSG00000020311	ENSG00000115239	ENSG00000068912	11:30835443-31051242(+)	11:30881777-30904075(-)	2:53604830-53765572(-)	2:53787211-53817969(+)
